# Supplementary material for: A prototypic small molecule database for bronchoalveolar lavage-based metabolomics
Source: Sci Data. 2018 Apr 17;5:180060. doi: 10.1038/sdata.2018.60 (PMC5903367; doi:10.1038/sdata.2018.60)
Supplement: Supplementary file 1 [file sdata201860-isa1.zip]

Archive with 3 entries (3 files):
- i_Investigation.txt
- s_study_Walmsley.txt
- a_assay_Walmsley.txt
