# Supplementary material for: A prototypic small molecule database for bronchoalveolar lavage-based metabolomics
Source: Sci Data. 2018 Apr 17;5:180060. doi: 10.1038/sdata.2018.60 (PMC5903367; doi:10.1038/sdata.2018.60)
Supplement: Supplementary file 1 [file sdata201860-isa1.zip › i_Investigation.txt]

# Investigation File generated for Scientific Data with Investigation File Authoring Tool version 0.1.0 on 08/03/2018 - This metadata file is CC0
ONTOLOGY SOURCE REFERENCE
Term Source Name	NCBITAXON	BTO	OBI	SAO	ERO	NCIT
Term Source File	http://data.bioontology.org/ontologies/NCBITAXON	http://data.bioontology.org/ontologies/BTO	http://data.bioontology.org/ontologies/OBI	http://data.bioontology.org/ontologies/SAO	http://data.bioontology.org/ontologies/ERO	http://data.bioontology.org/ontologies/NCIT
Term Source Version	2016AB	unknown	2014-08-18	Version 1.2	2013-08-02	17.06d
Term Source Description	National Center for Biotechnology Information (NCBI) Organismal Classification	BRENDA Tissue and Enzyme Source Ontology	Ontology for Biomedical Investigations	Subcellular Anatomy Ontology	Eagle-I Research Resource Ontology	National Cancer Institute Thesaurus
INVESTIGATION
Investigation Identifier
Investigation Title
Investigation Description
Investigation Submission Date
Investigation Public Release Date
INVESTIGATION PUBLICATIONS
Investigation PubMed ID
Investigation Publication DOI
Investigation Publication Author List
Investigation Publication Title
Investigation Publication Status
Investigation Publication Status Term Accession Number
Investigation Publication Status Term Source REF
INVESTIGATION CONTACTS
Investigation Person Last Name
Investigation Person Mid Initials
Investigation Person First Name
Investigation Person Address
Investigation Person Phone
Investigation Person Fax
Investigation Person Email
Investigation Person Affiliation
Investigation Person Roles
Investigation Person Roles Term Accession Number
Investigation Person Roles Term Source REF
STUDY
Study Identifier	10.1038/sdata.2018.60
Study Title	A prototypic small molecule database for bronchoalveolar lavage-based metabolomics
Study Submission Date	29/01/2018
Study Public Release Date	17/04/2018
Study Description	http://www.nature.com/articles/sdata201860#abstract
Study File Name	s_study_Walmsley.txt
Comment[Subject Keywords]	///;//;//;//
Comment[Manuscript Licence]	CC BY-4.0
Comment[Experimental Metadata Licence]	CC0
Comment[Supplementary Information File Name]		Supplementary File 1	Supplementary File 2
Comment[Supplementary Information File Type]	x-zip-compressed	pdf	pdf
Comment[Supplementary Information File URL]	http://www.nature.com/articles/sdata201860#supplementary-information	http://www.nature.com/articles/sdata201860#supplementary-information	http://www.nature.com/articles/sdata201860#supplementary-information
Comment[Data Repository]	MetaboLights
Comment[Data Record Accession]	MTBLS591
Comment[Data Record URI]	http://identifiers.org/metabolights/MTBLS591
STUDY DESIGN DESCRIPTORS
Study Design Type	parallel group design
Study Design Type Term Accession Number	OBI:0500006
Study Design Type Term Source REF	OBI
STUDY PUBLICATIONS
Study PubMed ID	""
Study Publication DOI	doi:10.1136/thoraxjnl-2013-203897
Study Publication Author List	""
Study Publication Title	""
Study Publication Status	published
Study Publication Status Term Accession Number	
Study Publication Status Term Source REF	
STUDY FACTORS
Study Factor Name	COPD GOLD Stage	fraction
Study Factor Type	disease stage	Subcellular Fraction
Study Factor Type Term Accession Number	OBI:0000278	http://ccdb.ucsd.edu/SAO/1.2#sao1180716477
Study Factor Type Term Source REF	OBI	SAO
STUDY ASSAYS
Study Assay Measurement Type	small molecule screening
Study Assay Measurement Type Term Accession Number	ERO:0001726
Study Assay Measurement Type Term Source REF	ERO
Study Assay Technology Type	liquid chromatography-tandem mass spectrometry
Study Assay Technology Type Term Accession Number	CHMO:0000701
Study Assay Technology Type Term Source REF	OBI
Study Assay Technology Platform	Agilent 6520 Q-TOF
Study Assay File Name	a_assay_Walmsley.txt
STUDY PROTOCOLS
Study Protocol Name	Ethics statement	Sample collection	BALF sample preparation	Liquid chromatography	Mass spectrometry	Quality control (QC)	Data processing workflow	Data pre-processing and alignment	Compound annotation	Subtraction of contaminate and background compounds	Assembly of BALF database	Analysis of fragment ions using all ions analysis
Study Protocol Type	Institutional Review Board Approval	selection	sample preparation for assay	liquid chromatography column	mass spectrometry assay	quality control	data transformation	alignment analysis operation	data annotation objective	data cleaning operation	database creation objective	data transformation
Study Protocol Type Term Accession Number	NCIT:C70800	OBI:0001928	OBI:0000073	OBI:0000603	OBI:0000470	ERO:0001219	OBI:0200000	ERO:0100289	http://www.ebi.ac.uk/efo/swo/SWO_0000467	ERO:0100309	http://www.ebi.ac.uk/efo/swo/SWO_0000509	OBI:0200000
Study Protocol Type Term Source REF	NCIT	OBI	OBI	OBI	OBI	ERO	OBI	ERO	ERO	ERO	ERO	OBI
Study Protocol Description												
Study Protocol URI	""	""	""	""	""	""	""	""	""	""	""	""
Study Protocol Version												
Study Protocol Parameters Name	""	""	""	chromatography instrument; column model; column type	scan polarity; scan m/z range; instrument; ion source; mass analyzer	""	""	""	""	""	""	""
Study Protocol Parameters Name Term Accession Number	""	""	""	""	""	""	""	""	""	""	""	""
Study Protocol Parameters Name Term Source REF	""	""	""	""	""	""	""	""	""	""	""	""
Study Protocol Components Name	""	""	""	""	""	""	""	""	""	""	""	""
Study Protocol Components Type	""	""	""	""	""	""	""	""	""	""	""	""
Study Protocol Components Type Term Accession Number	""	""	""	""	""	""	""	""	""	""	""	""
Study Protocol Components Type Term Source REF	""	""	""	""	""	""	""	""	""	""	""	""
STUDY CONTACTS
Study Person Last Name	Walmsley	Cruickshank-Quinn	Quinn	Zhang	Petrache	Bowler	Reisdorph	Reisdorph
Study Person First Name	Scott	Charmion	Kevin	Xing	Irina	Russell P.	Richard	Nichole
Study Person Mid Initials								
Study Person Email	""	""	""	""	""	""	""	scott.walmsley@ucdenver.edu
Study Person Phone								
Study Person Fax								
Study Person Address								
Study Person Affiliation	Skaggs School of Pharmacy and Pharmaceutical Sciences, University of Colorado Anschutz Medical Campus, Aurora, CO 80045, USA	Skaggs School of Pharmacy and Pharmaceutical Sciences, University of Colorado Anschutz Medical Campus, Aurora, CO 80045, USA	Skaggs School of Pharmacy and Pharmaceutical Sciences, University of Colorado Anschutz Medical Campus, Aurora, CO 80045, USA	Skaggs School of Pharmacy and Pharmaceutical Sciences, University of Colorado Anschutz Medical Campus, Aurora, CO 80045, USA	Department of Medicine, National Jewish Health, Denver, CO, 80206, USA	Department of Medicine, National Jewish Health, Denver, CO, 80206, USA	Skaggs School of Pharmacy and Pharmaceutical Sciences, University of Colorado Anschutz Medical Campus, Aurora, CO 80045, USA	Skaggs School of Pharmacy and Pharmaceutical Sciences, University of Colorado Anschutz Medical Campus, Aurora, CO 80045, USA
Study Person Roles								
Study Person Roles Term Accession Number								
Study Person Roles Term Source REF								
Comment[Study Person ORCID]	0000-0003-2108-1121							
Comment[Funder]								
Comment[FundRef ID]								
Comment[Funder Term Source REF]								
Comment[Grant Identifier]								
