# Supplementary material for: A prototypic small molecule database for bronchoalveolar lavage-based metabolomics
Source: Sci Data. 2018 Apr 17;5:180060. doi: 10.1038/sdata.2018.60 (PMC5903367; doi:10.1038/sdata.2018.60)
Supplement: Supplementary file 1 [file sdata201860-isa1.zip › s_study_Walmsley.txt]

Source Name	Characteristics[organism]	Term Source REF	Term Accession Number	Characteristics[organism part]	Term Source REF	Term Accession Number	Protocol REF	Protocol REF	Sample Name	Factor Value[COPD GOLD Stage]	Factor Value[fraction]
SPIROMICS cohort	Homo sapiens	NCBITAXON	NCBITaxon:9606	bronchoalveolar lavage fluid	BTO	BTO:0000155	Ethics statement	Sample collection	BALF_01	3	hydrophilic;hydrophobic
SPIROMICS cohort	Homo sapiens	NCBITAXON	NCBITaxon:9606	bronchoalveolar lavage fluid	BTO	BTO:0000155	Ethics statement	Sample collection	BALF_02	3	hydrophilic;hydrophobic
SPIROMICS cohort	Homo sapiens	NCBITAXON	NCBITaxon:9606	bronchoalveolar lavage fluid	BTO	BTO:0000155	Ethics statement	Sample collection	BALF_03	3	hydrophilic;hydrophobic
SPIROMICS cohort	Homo sapiens	NCBITAXON	NCBITaxon:9606	bronchoalveolar lavage fluid	BTO	BTO:0000155	Ethics statement	Sample collection	BALF_04	3	hydrophilic;hydrophobic
SPIROMICS cohort	Homo sapiens	NCBITAXON	NCBITaxon:9606	bronchoalveolar lavage fluid	BTO	BTO:0000155	Ethics statement	Sample collection	BALF_05	2	hydrophilic;hydrophobic
SPIROMICS cohort	Homo sapiens	NCBITAXON	NCBITaxon:9606	bronchoalveolar lavage fluid	BTO	BTO:0000155	Ethics statement	Sample collection	BALF_06	3	hydrophilic;hydrophobic
SPIROMICS cohort	Homo sapiens	NCBITAXON	NCBITaxon:9606	bronchoalveolar lavage fluid	BTO	BTO:0000155	Ethics statement	Sample collection	BALF_07	3	hydrophilic;hydrophobic
SPIROMICS cohort	Homo sapiens	NCBITAXON	NCBITaxon:9606	bronchoalveolar lavage fluid	BTO	BTO:0000155	Ethics statement	Sample collection	BALF_08	1	hydrophilic;hydrophobic
SPIROMICS cohort	Homo sapiens	NCBITAXON	NCBITaxon:9606	bronchoalveolar lavage fluid	BTO	BTO:0000155	Ethics statement	Sample collection	BALF_09	3	hydrophilic;hydrophobic
SPIROMICS cohort	Homo sapiens	NCBITAXON	NCBITaxon:9606	bronchoalveolar lavage fluid	BTO	BTO:0000155	Ethics statement	Sample collection	BALF_10	3	hydrophilic;hydrophobic
SPIROMICS cohort	Homo sapiens	NCBITAXON	NCBITaxon:9606	bronchoalveolar lavage fluid	BTO	BTO:0000155	Ethics statement	Sample collection	BALF_11	1	hydrophilic;hydrophobic
SPIROMICS cohort	Homo sapiens	NCBITAXON	NCBITaxon:9606	bronchoalveolar lavage fluid	BTO	BTO:0000155	Ethics statement	Sample collection	BALF_12	1	hydrophilic;hydrophobic
SPIROMICS cohort	Homo sapiens	NCBITAXON	NCBITaxon:9606	bronchoalveolar lavage fluid	BTO	BTO:0000155	Ethics statement	Sample collection	BALF_13	2	hydrophilic;hydrophobic
SPIROMICS cohort	Homo sapiens	NCBITAXON	NCBITaxon:9606	bronchoalveolar lavage fluid	BTO	BTO:0000155	Ethics statement	Sample collection	BALF_14	2	hydrophilic;hydrophobic
SPIROMICS cohort	Homo sapiens	NCBITAXON	NCBITaxon:9606	bronchoalveolar lavage fluid	BTO	BTO:0000155	Ethics statement	Sample collection	BALF_15	2	hydrophilic;hydrophobic
SPIROMICS cohort	Homo sapiens	NCBITAXON	NCBITaxon:9606	bronchoalveolar lavage fluid	BTO	BTO:0000155	Ethics statement	Sample collection	BALF_16	3	hydrophilic;hydrophobic
SPIROMICS cohort	Homo sapiens	NCBITAXON	NCBITaxon:9606	bronchoalveolar lavage fluid	BTO	BTO:0000155	Ethics statement	Sample collection	BALF_17	3	hydrophilic;hydrophobic
SPIROMICS cohort	Homo sapiens	NCBITAXON	NCBITaxon:9606	bronchoalveolar lavage fluid	BTO	BTO:0000155	Ethics statement	Sample collection	BALF_18	3	hydrophilic;hydrophobic
SPIROMICS cohort	Homo sapiens	NCBITAXON	NCBITaxon:9606	bronchoalveolar lavage fluid	BTO	BTO:0000155	Ethics statement	Sample collection	BALF_19	2	hydrophilic;hydrophobic
SPIROMICS cohort	Homo sapiens	NCBITAXON	NCBITaxon:9606	bronchoalveolar lavage fluid	BTO	BTO:0000155	Ethics statement	Sample collection	BALF_20	3	hydrophilic;hydrophobic
SPIROMICS cohort	Homo sapiens	NCBITAXON	NCBITaxon:9606	bronchoalveolar lavage fluid	BTO	BTO:0000155	Ethics statement	Sample collection	BALF_21	1	hydrophilic;hydrophobic
SPIROMICS cohort	Homo sapiens	NCBITAXON	NCBITaxon:9606	bronchoalveolar lavage fluid	BTO	BTO:0000155	Ethics statement	Sample collection	BALF_22	3	hydrophilic;hydrophobic
SPIROMICS cohort	Homo sapiens	NCBITAXON	NCBITaxon:9606	bronchoalveolar lavage fluid	BTO	BTO:0000155	Ethics statement	Sample collection	BALF_23	3	hydrophilic;hydrophobic
SPIROMICS cohort	Homo sapiens	NCBITAXON	NCBITaxon:9606	bronchoalveolar lavage fluid	BTO	BTO:0000155	Ethics statement	Sample collection	BALF_24	1	hydrophilic;hydrophobic
SPIROMICS cohort	Homo sapiens	NCBITAXON	NCBITaxon:9606	bronchoalveolar lavage fluid	BTO	BTO:0000155	Ethics statement	Sample collection	BALF_25	1	hydrophilic;hydrophobic
SPIROMICS cohort	Homo sapiens	NCBITAXON	NCBITaxon:9606	bronchoalveolar lavage fluid	BTO	BTO:0000155	Ethics statement	Sample collection	BALF_26	3	hydrophilic;hydrophobic
SPIROMICS cohort	Homo sapiens	NCBITAXON	NCBITaxon:9606	bronchoalveolar lavage fluid	BTO	BTO:0000155	Ethics statement	Sample collection	BALF_27	1	hydrophilic;hydrophobic
SPIROMICS cohort	Homo sapiens	NCBITAXON	NCBITaxon:9606	bronchoalveolar lavage fluid	BTO	BTO:0000155	Ethics statement	Sample collection	BALF_28	3	hydrophilic;hydrophobic
SPIROMICS cohort	Homo sapiens	NCBITAXON	NCBITaxon:9606	bronchoalveolar lavage fluid	BTO	BTO:0000155	Ethics statement	Sample collection	BALF_29	2	hydrophilic;hydrophobic
SPIROMICS cohort	Homo sapiens	NCBITAXON	NCBITaxon:9606	bronchoalveolar lavage fluid	BTO	BTO:0000155	Ethics statement	Sample collection	BALF_30	2	hydrophilic;hydrophobic
SPIROMICS cohort	Homo sapiens	NCBITAXON	NCBITaxon:9606	bronchoalveolar lavage fluid	BTO	BTO:0000155	Ethics statement	Sample collection	BALF_31	2	hydrophilic;hydrophobic
SPIROMICS cohort	Homo sapiens	NCBITAXON	NCBITaxon:9606	bronchoalveolar lavage fluid	BTO	BTO:0000155	Ethics statement	Sample collection	BALF_32	1	hydrophilic;hydrophobic
SPIROMICS cohort	Homo sapiens	NCBITAXON	NCBITaxon:9606	bronchoalveolar lavage fluid	BTO	BTO:0000155	Ethics statement	Sample collection	BALF_33	3	hydrophilic;hydrophobic
SPIROMICS cohort	Homo sapiens	NCBITAXON	NCBITaxon:9606	bronchoalveolar lavage fluid	BTO	BTO:0000155	Ethics statement	Sample collection	BALF_34	2	hydrophilic;hydrophobic
SPIROMICS cohort	Homo sapiens	NCBITAXON	NCBITaxon:9606	bronchoalveolar lavage fluid	BTO	BTO:0000155	Ethics statement	Sample collection	BALF_35	1	hydrophilic;hydrophobic
SPIROMICS cohort	Homo sapiens	NCBITAXON	NCBITaxon:9606	bronchoalveolar lavage fluid	BTO	BTO:0000155	Ethics statement	Sample collection	BALF_36	3	hydrophilic;hydrophobic
SPIROMICS cohort	Homo sapiens	NCBITAXON	NCBITaxon:9606	bronchoalveolar lavage fluid	BTO	BTO:0000155	Ethics statement	Sample collection	BALF_37	3	hydrophilic;hydrophobic
SPIROMICS cohort	Homo sapiens	NCBITAXON	NCBITaxon:9606	bronchoalveolar lavage fluid	BTO	BTO:0000155	Ethics statement	Sample collection	BALF_38	2	hydrophilic;hydrophobic
SPIROMICS cohort	Homo sapiens	NCBITAXON	NCBITaxon:9606	bronchoalveolar lavage fluid	BTO	BTO:0000155	Ethics statement	Sample collection	BALF_39	3	hydrophilic;hydrophobic
SPIROMICS cohort	Homo sapiens	NCBITAXON	NCBITaxon:9606	bronchoalveolar lavage fluid	BTO	BTO:0000155	Ethics statement	Sample collection	BALF_40	3	hydrophilic;hydrophobic
SPIROMICS cohort	Homo sapiens	NCBITAXON	NCBITaxon:9606	bronchoalveolar lavage fluid	BTO	BTO:0000155	Ethics statement	Sample collection	BALF_41	3	hydrophilic;hydrophobic
SPIROMICS cohort	Homo sapiens	NCBITAXON	NCBITaxon:9606	bronchoalveolar lavage fluid	BTO	BTO:0000155	Ethics statement	Sample collection	BALF_42	2	hydrophilic;hydrophobic
SPIROMICS cohort	Homo sapiens	NCBITAXON	NCBITaxon:9606	bronchoalveolar lavage fluid	BTO	BTO:0000155	Ethics statement	Sample collection	BALF_43	3	hydrophilic;hydrophobic
SPIROMICS cohort	Homo sapiens	NCBITAXON	NCBITaxon:9606	bronchoalveolar lavage fluid	BTO	BTO:0000155	Ethics statement	Sample collection	BALF_44	2	hydrophilic;hydrophobic
SPIROMICS cohort	Homo sapiens	NCBITAXON	NCBITaxon:9606	bronchoalveolar lavage fluid	BTO	BTO:0000155	Ethics statement	Sample collection	BALF_45	2	hydrophilic;hydrophobic
SPIROMICS cohort	Homo sapiens	NCBITAXON	NCBITaxon:9606	bronchoalveolar lavage fluid	BTO	BTO:0000155	Ethics statement	Sample collection	BALF_46	2	hydrophilic;hydrophobic
SPIROMICS cohort	Homo sapiens	NCBITAXON	NCBITaxon:9606	bronchoalveolar lavage fluid	BTO	BTO:0000155	Ethics statement	Sample collection	BALF_47	2	hydrophilic;hydrophobic
SPIROMICS cohort	Homo sapiens	NCBITAXON	NCBITaxon:9606	bronchoalveolar lavage fluid	BTO	BTO:0000155	Ethics statement	Sample collection	BALF_48	3	hydrophilic;hydrophobic
SPIROMICS cohort	Homo sapiens	NCBITAXON	NCBITaxon:9606	bronchoalveolar lavage fluid	BTO	BTO:0000155	Ethics statement	Sample collection	BALF_49	2	hydrophilic;hydrophobic
SPIROMICS cohort	Homo sapiens	NCBITAXON	NCBITaxon:9606	bronchoalveolar lavage fluid	BTO	BTO:0000155	Ethics statement	Sample collection	BALF_50	2	hydrophilic;hydrophobic
SPIROMICS cohort	Homo sapiens	NCBITAXON	NCBITaxon:9606	bronchoalveolar lavage fluid	BTO	BTO:0000155	Ethics statement	Sample collection	BALF_51	2	hydrophilic;hydrophobic
SPIROMICS cohort	Homo sapiens	NCBITAXON	NCBITaxon:9606	bronchoalveolar lavage fluid	BTO	BTO:0000155	Ethics statement	Sample collection	BALF_52	2	hydrophilic;hydrophobic
SPIROMICS cohort	Homo sapiens	NCBITAXON	NCBITaxon:9606	bronchoalveolar lavage fluid	BTO	BTO:0000155	Ethics statement	Sample collection	BALF_53	3	hydrophilic;hydrophobic
SPIROMICS cohort	Homo sapiens	NCBITAXON	NCBITaxon:9606	bronchoalveolar lavage fluid	BTO	BTO:0000155	Ethics statement	Sample collection	BALF_54	2	hydrophilic;hydrophobic
SPIROMICS cohort	Homo sapiens	NCBITAXON	NCBITaxon:9606	bronchoalveolar lavage fluid	BTO	BTO:0000155	Ethics statement	Sample collection	BALF_55	2	hydrophilic;hydrophobic
SPIROMICS cohort	Homo sapiens	NCBITAXON	NCBITaxon:9606	bronchoalveolar lavage fluid	BTO	BTO:0000155	Ethics statement	Sample collection	BALF_56	2	hydrophilic;hydrophobic
SPIROMICS cohort	Homo sapiens	NCBITAXON	NCBITaxon:9606	bronchoalveolar lavage fluid	BTO	BTO:0000155	Ethics statement	Sample collection	BALF_57	3	hydrophilic;hydrophobic
SPIROMICS cohort	Homo sapiens	NCBITAXON	NCBITaxon:9606	bronchoalveolar lavage fluid	BTO	BTO:0000155	Ethics statement	Sample collection	BALF_58	3	hydrophilic;hydrophobic
SPIROMICS cohort	Homo sapiens	NCBITAXON	NCBITaxon:9606	bronchoalveolar lavage fluid	BTO	BTO:0000155	Ethics statement	Sample collection	BALF_59	2	hydrophilic;hydrophobic
SPIROMICS cohort	Homo sapiens	NCBITAXON	NCBITaxon:9606	bronchoalveolar lavage fluid	BTO	BTO:0000155	Ethics statement	Sample collection	BALF_60	3	hydrophilic;hydrophobic
SPIROMICS cohort	Homo sapiens	NCBITAXON	NCBITaxon:9606	bronchoalveolar lavage fluid	BTO	BTO:0000155	Ethics statement	Sample collection	BALF_61	3	hydrophilic;hydrophobic
SPIROMICS cohort	Homo sapiens	NCBITAXON	NCBITaxon:9606	bronchoalveolar lavage fluid	BTO	BTO:0000155	Ethics statement	Sample collection	BALF_62	2	hydrophilic;hydrophobic
SPIROMICS cohort	Homo sapiens	NCBITAXON	NCBITaxon:9606	bronchoalveolar lavage fluid	BTO	BTO:0000155	Ethics statement	Sample collection	BALF_63	2	hydrophilic;hydrophobic
SPIROMICS cohort	Homo sapiens	NCBITAXON	NCBITaxon:9606	bronchoalveolar lavage fluid	BTO	BTO:0000155	Ethics statement	Sample collection	BALF_64	2	hydrophilic;hydrophobic
SPIROMICS cohort	Homo sapiens	NCBITAXON	NCBITaxon:9606	bronchoalveolar lavage fluid	BTO	BTO:0000155	Ethics statement	Sample collection	BALF_65	1	hydrophilic;hydrophobic
SPIROMICS cohort	Homo sapiens	NCBITAXON	NCBITaxon:9606	bronchoalveolar lavage fluid	BTO	BTO:0000155	Ethics statement	Sample collection	BALF_66	2	hydrophilic;hydrophobic
SPIROMICS cohort	Homo sapiens	NCBITAXON	NCBITaxon:9606	bronchoalveolar lavage fluid	BTO	BTO:0000155	Ethics statement	Sample collection	BALF_67	3	hydrophilic;hydrophobic
SPIROMICS cohort	Homo sapiens	NCBITAXON	NCBITaxon:9606	bronchoalveolar lavage fluid	BTO	BTO:0000155	Ethics statement	Sample collection	BALF_68	2	hydrophilic;hydrophobic
SPIROMICS cohort	Homo sapiens	NCBITAXON	NCBITaxon:9606	bronchoalveolar lavage fluid	BTO	BTO:0000155	Ethics statement	Sample collection	BALF_69	2	hydrophilic;hydrophobic
SPIROMICS cohort	Homo sapiens	NCBITAXON	NCBITaxon:9606	bronchoalveolar lavage fluid	BTO	BTO:0000155	Ethics statement	Sample collection	BALF_70	2	hydrophilic;hydrophobic
SPIROMICS cohort	Homo sapiens	NCBITAXON	NCBITaxon:9606	bronchoalveolar lavage fluid	BTO	BTO:0000155	Ethics statement	Sample collection	BALF_71	2	hydrophilic;hydrophobic
SPIROMICS cohort	Homo sapiens	NCBITAXON	NCBITaxon:9606	bronchoalveolar lavage fluid	BTO	BTO:0000155	Ethics statement	Sample collection	BALF_72	2	hydrophilic;hydrophobic
SPIROMICS cohort	Homo sapiens	NCBITAXON	NCBITaxon:9606	bronchoalveolar lavage fluid	BTO	BTO:0000155	Ethics statement	Sample collection	BALF_73	2	hydrophilic;hydrophobic
SPIROMICS cohort	Homo sapiens	NCBITAXON	NCBITaxon:9606	bronchoalveolar lavage fluid	BTO	BTO:0000155	Ethics statement	Sample collection	BALF_74	3	hydrophilic;hydrophobic
SPIROMICS cohort	Homo sapiens	NCBITAXON	NCBITaxon:9606	bronchoalveolar lavage fluid	BTO	BTO:0000155	Ethics statement	Sample collection	BALF_75	2	hydrophilic;hydrophobic
SPIROMICS cohort	Homo sapiens	NCBITAXON	NCBITaxon:9606	bronchoalveolar lavage fluid	BTO	BTO:0000155	Ethics statement	Sample collection	BALF_76	2	hydrophilic;hydrophobic
SPIROMICS cohort	Homo sapiens	NCBITAXON	NCBITaxon:9606	bronchoalveolar lavage fluid	BTO	BTO:0000155	Ethics statement	Sample collection	BALF_77	3	hydrophilic;hydrophobic
SPIROMICS cohort	Homo sapiens	NCBITAXON	NCBITaxon:9606	bronchoalveolar lavage fluid	BTO	BTO:0000155	Ethics statement	Sample collection	BALF_78	2	hydrophilic;hydrophobic
SPIROMICS cohort	Homo sapiens	NCBITAXON	NCBITaxon:9606	bronchoalveolar lavage fluid	BTO	BTO:0000155	Ethics statement	Sample collection	BALF_79	2	hydrophilic;hydrophobic
SPIROMICS cohort	Homo sapiens	NCBITAXON	NCBITaxon:9606	bronchoalveolar lavage fluid	BTO	BTO:0000155	Ethics statement	Sample collection	BALF_80	4	hydrophilic;hydrophobic
SPIROMICS cohort	Homo sapiens	NCBITAXON	NCBITaxon:9606	bronchoalveolar lavage fluid	BTO	BTO:0000155	Ethics statement	Sample collection	BALF_81	2	hydrophilic;hydrophobic
SPIROMICS cohort	Homo sapiens	NCBITAXON	NCBITaxon:9606	bronchoalveolar lavage fluid	BTO	BTO:0000155	Ethics statement	Sample collection	BALF_82	2	hydrophilic;hydrophobic
SPIROMICS cohort	Homo sapiens	NCBITAXON	NCBITaxon:9606	bronchoalveolar lavage fluid	BTO	BTO:0000155	Ethics statement	Sample collection	BALF_83	3	hydrophilic;hydrophobic
SPIROMICS cohort	Homo sapiens	NCBITAXON	NCBITaxon:9606	bronchoalveolar lavage fluid	BTO	BTO:0000155	Ethics statement	Sample collection	BALF_84	2	hydrophilic;hydrophobic
SPIROMICS cohort	Homo sapiens	NCBITAXON	NCBITaxon:9606	bronchoalveolar lavage fluid	BTO	BTO:0000155	Ethics statement	Sample collection	BALF_85	3	hydrophilic;hydrophobic
SPIROMICS cohort	Homo sapiens	NCBITAXON	NCBITaxon:9606	bronchoalveolar lavage fluid	BTO	BTO:0000155	Ethics statement	Sample collection	BALF_86	2	hydrophilic;hydrophobic
SPIROMICS cohort	Homo sapiens	NCBITAXON	NCBITaxon:9606	bronchoalveolar lavage fluid	BTO	BTO:0000155	Ethics statement	Sample collection	BALF_87	2	hydrophilic;hydrophobic
SPIROMICS cohort	Homo sapiens	NCBITAXON	NCBITaxon:9606	bronchoalveolar lavage fluid	BTO	BTO:0000155	Ethics statement	Sample collection	BALF_88	2	hydrophilic;hydrophobic
SPIROMICS cohort	Homo sapiens	NCBITAXON	NCBITaxon:9606	bronchoalveolar lavage fluid	BTO	BTO:0000155	Ethics statement	Sample collection	BALF_89	2	hydrophilic;hydrophobic
SPIROMICS cohort	Homo sapiens	NCBITAXON	NCBITaxon:9606	bronchoalveolar lavage fluid	BTO	BTO:0000155	Ethics statement	Sample collection	BALF_90	3	hydrophilic;hydrophobic
SPIROMICS cohort	Homo sapiens	NCBITAXON	NCBITaxon:9606	bronchoalveolar lavage fluid	BTO	BTO:0000155	Ethics statement	Sample collection	BALF_91	2	hydrophilic;hydrophobic
SPIROMICS cohort	Homo sapiens	NCBITAXON	NCBITaxon:9606	bronchoalveolar lavage fluid	BTO	BTO:0000155	Ethics statement	Sample collection	BALF_92	4	hydrophilic;hydrophobic
SPIROMICS cohort	Homo sapiens	NCBITAXON	NCBITaxon:9606	bronchoalveolar lavage fluid	BTO	BTO:0000155	Ethics statement	Sample collection	BALF_93	4	hydrophilic;hydrophobic
SPIROMICS cohort	Homo sapiens	NCBITAXON	NCBITaxon:9606	bronchoalveolar lavage fluid	BTO	BTO:0000155	Ethics statement	Sample collection	BALF_94	2	hydrophilic;hydrophobic
SPIROMICS cohort	Homo sapiens	NCBITAXON	NCBITaxon:9606	bronchoalveolar lavage fluid	BTO	BTO:0000155	Ethics statement	Sample collection	BALF_95	2	hydrophilic;hydrophobic
SPIROMICS cohort	Homo sapiens	NCBITAXON	NCBITaxon:9606	bronchoalveolar lavage fluid	BTO	BTO:0000155	Ethics statement	Sample collection	BALF_96	3	hydrophilic;hydrophobic
SPIROMICS cohort	Homo sapiens	NCBITAXON	NCBITaxon:9606	bronchoalveolar lavage fluid	BTO	BTO:0000155	Ethics statement	Sample collection	BALF_97	2	hydrophilic;hydrophobic
SPIROMICS cohort	Homo sapiens	NCBITAXON	NCBITaxon:9606	bronchoalveolar lavage fluid	BTO	BTO:0000155	Ethics statement	Sample collection	BALF_98	1	hydrophilic;hydrophobic
SPIROMICS cohort	Homo sapiens	NCBITAXON	NCBITaxon:9606	bronchoalveolar lavage fluid	BTO	BTO:0000155	Ethics statement	Sample collection	BALF_99	3	hydrophilic;hydrophobic
SPIROMICS cohort	Homo sapiens	NCBITAXON	NCBITaxon:9606	bronchoalveolar lavage fluid	BTO	BTO:0000155	Ethics statement	Sample collection	BALF_100	2	hydrophilic;hydrophobic
SPIROMICS cohort	Homo sapiens	NCBITAXON	NCBITaxon:9606	bronchoalveolar lavage fluid	BTO	BTO:0000155	Ethics statement	Sample collection	BALF_101	1	hydrophilic;hydrophobic
SPIROMICS cohort	Homo sapiens	NCBITAXON	NCBITaxon:9606	bronchoalveolar lavage fluid	BTO	BTO:0000155	Ethics statement	Sample collection	BALF_102	2	hydrophilic;hydrophobic
SPIROMICS cohort	Homo sapiens	NCBITAXON	NCBITaxon:9606	bronchoalveolar lavage fluid	BTO	BTO:0000155	Ethics statement	Sample collection	BALF_103	3	hydrophilic;hydrophobic
SPIROMICS cohort	Homo sapiens	NCBITAXON	NCBITaxon:9606	bronchoalveolar lavage fluid	BTO	BTO:0000155	Ethics statement	Sample collection	BALF_104	4	hydrophilic;hydrophobic
SPIROMICS cohort	Homo sapiens	NCBITAXON	NCBITaxon:9606	bronchoalveolar lavage fluid	BTO	BTO:0000155	Ethics statement	Sample collection	BALF_105	2	hydrophilic;hydrophobic
SPIROMICS cohort	Homo sapiens	NCBITAXON	NCBITaxon:9606	bronchoalveolar lavage fluid	BTO	BTO:0000155	Ethics statement	Sample collection	BALF_106	2	hydrophilic;hydrophobic
SPIROMICS cohort	Homo sapiens	NCBITAXON	NCBITaxon:9606	bronchoalveolar lavage fluid	BTO	BTO:0000155	Ethics statement	Sample collection	BALF_107	2	hydrophilic;hydrophobic
SPIROMICS cohort	Homo sapiens	NCBITAXON	NCBITaxon:9606	bronchoalveolar lavage fluid	BTO	BTO:0000155	Ethics statement	Sample collection	BALF_108	2	hydrophilic;hydrophobic
SPIROMICS cohort	Homo sapiens	NCBITAXON	NCBITaxon:9606	bronchoalveolar lavage fluid	BTO	BTO:0000155	Ethics statement	Sample collection	BALF_109	3	hydrophilic;hydrophobic
SPIROMICS cohort	Homo sapiens	NCBITAXON	NCBITaxon:9606	bronchoalveolar lavage fluid	BTO	BTO:0000155	Ethics statement	Sample collection	BALF_110	2	hydrophilic;hydrophobic
SPIROMICS cohort	Homo sapiens	NCBITAXON	NCBITaxon:9606	bronchoalveolar lavage fluid	BTO	BTO:0000155	Ethics statement	Sample collection	BALF_111	2	hydrophilic;hydrophobic
SPIROMICS cohort	Homo sapiens	NCBITAXON	NCBITaxon:9606	bronchoalveolar lavage fluid	BTO	BTO:0000155	Ethics statement	Sample collection	BALF_112	3	hydrophilic;hydrophobic
SPIROMICS cohort	Homo sapiens	NCBITAXON	NCBITaxon:9606	bronchoalveolar lavage fluid	BTO	BTO:0000155	Ethics statement	Sample collection	BALF_113	1	hydrophilic;hydrophobic
SPIROMICS cohort	Homo sapiens	NCBITAXON	NCBITaxon:9606	bronchoalveolar lavage fluid	BTO	BTO:0000155	Ethics statement	Sample collection	BALF_114	3	hydrophilic;hydrophobic
SPIROMICS cohort	Homo sapiens	NCBITAXON	NCBITaxon:9606	bronchoalveolar lavage fluid	BTO	BTO:0000155	Ethics statement	Sample collection	BALF_115	3	hydrophilic;hydrophobic
SPIROMICS cohort	Homo sapiens	NCBITAXON	NCBITaxon:9606	bronchoalveolar lavage fluid	BTO	BTO:0000155	Ethics statement	Sample collection	BALF_116	3	hydrophilic;hydrophobic
SPIROMICS cohort	Homo sapiens	NCBITAXON	NCBITaxon:9606	bronchoalveolar lavage fluid	BTO	BTO:0000155	Ethics statement	Sample collection	BALF_117	2	hydrophilic;hydrophobic
