# Supplementary material for: A prototypic small molecule database for bronchoalveolar lavage-based metabolomics
Source: Sci Data. 2018 Apr 17;5:180060. doi: 10.1038/sdata.2018.60 (PMC5903367; doi:10.1038/sdata.2018.60)
Supplement: Supplementary file 1 [file sdata201860-isa1.zip › a_assay_Walmsley.txt]

Sample Name	Protocol REF	Comment[reconstitution solution]	Protocol REF	Parameter Value[chromatography instrument]	Parameter Value[column model]	Parameter Value[column type]	Protocol REF	Parameter Value[scan polarity]	Parameter Value[scan m/z range]	Parameter Value[instrument]	Parameter Value[ion source]	Parameter Value[mass analyzer]	Protocol REF	Assay Name	Raw Data File	Comment[Data Repository]	Comment[Data Record Accession]	Comment[Data Record URI]	Protocol REF	Protocol REF	Protocol REF	Protocol REF	Protocol REF	Protocol REF	Derived Data File	Comment[Data Repository]	Comment[Data Record Accession]	Comment[Data Record URI]	Factor Value[COPD GOLD Stage]	Factor Value[fraction]
BALF_01	BALF sample preparation	95:5 water:acetonitrile	Liquid chromatography	Agilent 1290 Infinity HPLC	Kinetex HILIC	HILIC	Mass spectrometry	positive	50-1700	Agilent 6520 Q-TOF	electrospray ionization	quadrupole time-of-flight	Quality control (QC)	BALF_01_aqueous	BALF_01_HILIC_pos.d	MetaboLights	MTBLS591	http://identifiers.org/metabolights/MTBLS591	Data processing workflow	Data pre-processing and alignment	Compound annotation	Subtraction of contaminate and background compounds	Assembly of BALF database	Analysis of fragment ions using all ions analysis	BALFDB_AQUEOUS.xlsx	MetaboLights	MTBLS591	http://identifiers.org/metabolights/MTBLS591	3	hydrophilic
BALF_02	BALF sample preparation	95:5 water:acetonitrile	Liquid chromatography	Agilent 1290 Infinity HPLC	Kinetex HILIC	HILIC	Mass spectrometry	positive	50-1700	Agilent 6520 Q-TOF	electrospray ionization	quadrupole time-of-flight	Quality control (QC)	BALF_02_aqueous	BALF_02_HILIC_pos.d	MetaboLights	MTBLS591	http://identifiers.org/metabolights/MTBLS591	Data processing workflow	Data pre-processing and alignment	Compound annotation	Subtraction of contaminate and background compounds	Assembly of BALF database	Analysis of fragment ions using all ions analysis	BALFDB_AQUEOUS.xlsx	MetaboLights	MTBLS591	http://identifiers.org/metabolights/MTBLS591	3	hydrophilic
BALF_03	BALF sample preparation	95:5 water:acetonitrile	Liquid chromatography	Agilent 1290 Infinity HPLC	Kinetex HILIC	HILIC	Mass spectrometry	positive	50-1700	Agilent 6520 Q-TOF	electrospray ionization	quadrupole time-of-flight	Quality control (QC)	BALF_03_aqueous	BALF_03_HILIC_pos.d	MetaboLights	MTBLS591	http://identifiers.org/metabolights/MTBLS591	Data processing workflow	Data pre-processing and alignment	Compound annotation	Subtraction of contaminate and background compounds	Assembly of BALF database	Analysis of fragment ions using all ions analysis	BALFDB_AQUEOUS.xlsx	MetaboLights	MTBLS591	http://identifiers.org/metabolights/MTBLS591	3	hydrophilic
BALF_04	BALF sample preparation	95:5 water:acetonitrile	Liquid chromatography	Agilent 1290 Infinity HPLC	Kinetex HILIC	HILIC	Mass spectrometry	positive	50-1700	Agilent 6520 Q-TOF	electrospray ionization	quadrupole time-of-flight	Quality control (QC)	BALF_04_aqueous	BALF_04_HILIC_pos.d	MetaboLights	MTBLS591	http://identifiers.org/metabolights/MTBLS591	Data processing workflow	Data pre-processing and alignment	Compound annotation	Subtraction of contaminate and background compounds	Assembly of BALF database	Analysis of fragment ions using all ions analysis	BALFDB_AQUEOUS.xlsx	MetaboLights	MTBLS591	http://identifiers.org/metabolights/MTBLS591	3	hydrophilic
BALF_05	BALF sample preparation	95:5 water:acetonitrile	Liquid chromatography	Agilent 1290 Infinity HPLC	Kinetex HILIC	HILIC	Mass spectrometry	positive	50-1700	Agilent 6520 Q-TOF	electrospray ionization	quadrupole time-of-flight	Quality control (QC)	BALF_05_aqueous	BALF_05_HILIC_pos.d	MetaboLights	MTBLS591	http://identifiers.org/metabolights/MTBLS591	Data processing workflow	Data pre-processing and alignment	Compound annotation	Subtraction of contaminate and background compounds	Assembly of BALF database	Analysis of fragment ions using all ions analysis	BALFDB_AQUEOUS.xlsx	MetaboLights	MTBLS591	http://identifiers.org/metabolights/MTBLS591	2	hydrophilic
BALF_06	BALF sample preparation	95:5 water:acetonitrile	Liquid chromatography	Agilent 1290 Infinity HPLC	Kinetex HILIC	HILIC	Mass spectrometry	positive	50-1700	Agilent 6520 Q-TOF	electrospray ionization	quadrupole time-of-flight	Quality control (QC)	BALF_06_aqueous	BALF_06_HILIC_pos.d	MetaboLights	MTBLS591	http://identifiers.org/metabolights/MTBLS591	Data processing workflow	Data pre-processing and alignment	Compound annotation	Subtraction of contaminate and background compounds	Assembly of BALF database	Analysis of fragment ions using all ions analysis	BALFDB_AQUEOUS.xlsx	MetaboLights	MTBLS591	http://identifiers.org/metabolights/MTBLS591	3	hydrophilic
BALF_07	BALF sample preparation	95:5 water:acetonitrile	Liquid chromatography	Agilent 1290 Infinity HPLC	Kinetex HILIC	HILIC	Mass spectrometry	positive	50-1700	Agilent 6520 Q-TOF	electrospray ionization	quadrupole time-of-flight	Quality control (QC)	BALF_07_aqueous	BALF_07_HILIC_pos.d	MetaboLights	MTBLS591	http://identifiers.org/metabolights/MTBLS591	Data processing workflow	Data pre-processing and alignment	Compound annotation	Subtraction of contaminate and background compounds	Assembly of BALF database	Analysis of fragment ions using all ions analysis	BALFDB_AQUEOUS.xlsx	MetaboLights	MTBLS591	http://identifiers.org/metabolights/MTBLS591	3	hydrophilic
BALF_08	BALF sample preparation	95:5 water:acetonitrile	Liquid chromatography	Agilent 1290 Infinity HPLC	Kinetex HILIC	HILIC	Mass spectrometry	positive	50-1700	Agilent 6520 Q-TOF	electrospray ionization	quadrupole time-of-flight	Quality control (QC)	BALF_08_aqueous	BALF_08_HILIC_pos.d	MetaboLights	MTBLS591	http://identifiers.org/metabolights/MTBLS591	Data processing workflow	Data pre-processing and alignment	Compound annotation	Subtraction of contaminate and background compounds	Assembly of BALF database	Analysis of fragment ions using all ions analysis	BALFDB_AQUEOUS.xlsx	MetaboLights	MTBLS591	http://identifiers.org/metabolights/MTBLS591	1	hydrophilic
BALF_09	BALF sample preparation	95:5 water:acetonitrile	Liquid chromatography	Agilent 1290 Infinity HPLC	Kinetex HILIC	HILIC	Mass spectrometry	positive	50-1700	Agilent 6520 Q-TOF	electrospray ionization	quadrupole time-of-flight	Quality control (QC)	BALF_09_aqueous	BALF_09_HILIC_pos.d	MetaboLights	MTBLS591	http://identifiers.org/metabolights/MTBLS591	Data processing workflow	Data pre-processing and alignment	Compound annotation	Subtraction of contaminate and background compounds	Assembly of BALF database	Analysis of fragment ions using all ions analysis	BALFDB_AQUEOUS.xlsx	MetaboLights	MTBLS591	http://identifiers.org/metabolights/MTBLS591	3	hydrophilic
BALF_10	BALF sample preparation	95:5 water:acetonitrile	Liquid chromatography	Agilent 1290 Infinity HPLC	Kinetex HILIC	HILIC	Mass spectrometry	positive	50-1700	Agilent 6520 Q-TOF	electrospray ionization	quadrupole time-of-flight	Quality control (QC)	BALF_10_aqueous	BALF_10_HILIC_pos.d	MetaboLights	MTBLS591	http://identifiers.org/metabolights/MTBLS591	Data processing workflow	Data pre-processing and alignment	Compound annotation	Subtraction of contaminate and background compounds	Assembly of BALF database	Analysis of fragment ions using all ions analysis	BALFDB_AQUEOUS.xlsx	MetaboLights	MTBLS591	http://identifiers.org/metabolights/MTBLS591	3	hydrophilic
BALF_11	BALF sample preparation	95:5 water:acetonitrile	Liquid chromatography	Agilent 1290 Infinity HPLC	Kinetex HILIC	HILIC	Mass spectrometry	positive	50-1700	Agilent 6520 Q-TOF	electrospray ionization	quadrupole time-of-flight	Quality control (QC)	BALF_11_aqueous	BALF_11_HILIC_pos.d	MetaboLights	MTBLS591	http://identifiers.org/metabolights/MTBLS591	Data processing workflow	Data pre-processing and alignment	Compound annotation	Subtraction of contaminate and background compounds	Assembly of BALF database	Analysis of fragment ions using all ions analysis	BALFDB_AQUEOUS.xlsx	MetaboLights	MTBLS591	http://identifiers.org/metabolights/MTBLS591	1	hydrophilic
BALF_12	BALF sample preparation	95:5 water:acetonitrile	Liquid chromatography	Agilent 1290 Infinity HPLC	Kinetex HILIC	HILIC	Mass spectrometry	positive	50-1700	Agilent 6520 Q-TOF	electrospray ionization	quadrupole time-of-flight	Quality control (QC)	BALF_12_aqueous	BALF_12_HILIC_pos.d	MetaboLights	MTBLS591	http://identifiers.org/metabolights/MTBLS591	Data processing workflow	Data pre-processing and alignment	Compound annotation	Subtraction of contaminate and background compounds	Assembly of BALF database	Analysis of fragment ions using all ions analysis	BALFDB_AQUEOUS.xlsx	MetaboLights	MTBLS591	http://identifiers.org/metabolights/MTBLS591	1	hydrophilic
BALF_13	BALF sample preparation	95:5 water:acetonitrile	Liquid chromatography	Agilent 1290 Infinity HPLC	Kinetex HILIC	HILIC	Mass spectrometry	positive	50-1700	Agilent 6520 Q-TOF	electrospray ionization	quadrupole time-of-flight	Quality control (QC)	BALF_13_aqueous	BALF_13_HILIC_pos.d	MetaboLights	MTBLS591	http://identifiers.org/metabolights/MTBLS591	Data processing workflow	Data pre-processing and alignment	Compound annotation	Subtraction of contaminate and background compounds	Assembly of BALF database	Analysis of fragment ions using all ions analysis	BALFDB_AQUEOUS.xlsx	MetaboLights	MTBLS591	http://identifiers.org/metabolights/MTBLS591	2	hydrophilic
BALF_14	BALF sample preparation	95:5 water:acetonitrile	Liquid chromatography	Agilent 1290 Infinity HPLC	Kinetex HILIC	HILIC	Mass spectrometry	positive	50-1700	Agilent 6520 Q-TOF	electrospray ionization	quadrupole time-of-flight	Quality control (QC)	BALF_14_aqueous	BALF_14_HILIC_pos.d	MetaboLights	MTBLS591	http://identifiers.org/metabolights/MTBLS591	Data processing workflow	Data pre-processing and alignment	Compound annotation	Subtraction of contaminate and background compounds	Assembly of BALF database	Analysis of fragment ions using all ions analysis	BALFDB_AQUEOUS.xlsx	MetaboLights	MTBLS591	http://identifiers.org/metabolights/MTBLS591	2	hydrophilic
BALF_15	BALF sample preparation	95:5 water:acetonitrile	Liquid chromatography	Agilent 1290 Infinity HPLC	Kinetex HILIC	HILIC	Mass spectrometry	positive	50-1700	Agilent 6520 Q-TOF	electrospray ionization	quadrupole time-of-flight	Quality control (QC)	BALF_15_aqueous	BALF_15_HILIC_pos.d	MetaboLights	MTBLS591	http://identifiers.org/metabolights/MTBLS591	Data processing workflow	Data pre-processing and alignment	Compound annotation	Subtraction of contaminate and background compounds	Assembly of BALF database	Analysis of fragment ions using all ions analysis	BALFDB_AQUEOUS.xlsx	MetaboLights	MTBLS591	http://identifiers.org/metabolights/MTBLS591	2	hydrophilic
BALF_16	BALF sample preparation	95:5 water:acetonitrile	Liquid chromatography	Agilent 1290 Infinity HPLC	Kinetex HILIC	HILIC	Mass spectrometry	positive	50-1700	Agilent 6520 Q-TOF	electrospray ionization	quadrupole time-of-flight	Quality control (QC)	BALF_16_aqueous	BALF_16_HILIC_pos.d	MetaboLights	MTBLS591	http://identifiers.org/metabolights/MTBLS591	Data processing workflow	Data pre-processing and alignment	Compound annotation	Subtraction of contaminate and background compounds	Assembly of BALF database	Analysis of fragment ions using all ions analysis	BALFDB_AQUEOUS.xlsx	MetaboLights	MTBLS591	http://identifiers.org/metabolights/MTBLS591	3	hydrophilic
BALF_17	BALF sample preparation	95:5 water:acetonitrile	Liquid chromatography	Agilent 1290 Infinity HPLC	Kinetex HILIC	HILIC	Mass spectrometry	positive	50-1700	Agilent 6520 Q-TOF	electrospray ionization	quadrupole time-of-flight	Quality control (QC)	BALF_17_aqueous	BALF_17_HILIC_pos.d	MetaboLights	MTBLS591	http://identifiers.org/metabolights/MTBLS591	Data processing workflow	Data pre-processing and alignment	Compound annotation	Subtraction of contaminate and background compounds	Assembly of BALF database	Analysis of fragment ions using all ions analysis	BALFDB_AQUEOUS.xlsx	MetaboLights	MTBLS591	http://identifiers.org/metabolights/MTBLS591	3	hydrophilic
BALF_18	BALF sample preparation	95:5 water:acetonitrile	Liquid chromatography	Agilent 1290 Infinity HPLC	Kinetex HILIC	HILIC	Mass spectrometry	positive	50-1700	Agilent 6520 Q-TOF	electrospray ionization	quadrupole time-of-flight	Quality control (QC)	BALF_18_aqueous	BALF_18_HILIC_pos.d	MetaboLights	MTBLS591	http://identifiers.org/metabolights/MTBLS591	Data processing workflow	Data pre-processing and alignment	Compound annotation	Subtraction of contaminate and background compounds	Assembly of BALF database	Analysis of fragment ions using all ions analysis	BALFDB_AQUEOUS.xlsx	MetaboLights	MTBLS591	http://identifiers.org/metabolights/MTBLS591	3	hydrophilic
BALF_19	BALF sample preparation	95:5 water:acetonitrile	Liquid chromatography	Agilent 1290 Infinity HPLC	Kinetex HILIC	HILIC	Mass spectrometry	positive	50-1700	Agilent 6520 Q-TOF	electrospray ionization	quadrupole time-of-flight	Quality control (QC)	BALF_19_aqueous	BALF_19_HILIC_pos.d	MetaboLights	MTBLS591	http://identifiers.org/metabolights/MTBLS591	Data processing workflow	Data pre-processing and alignment	Compound annotation	Subtraction of contaminate and background compounds	Assembly of BALF database	Analysis of fragment ions using all ions analysis	BALFDB_AQUEOUS.xlsx	MetaboLights	MTBLS591	http://identifiers.org/metabolights/MTBLS591	2	hydrophilic
BALF_20	BALF sample preparation	95:5 water:acetonitrile	Liquid chromatography	Agilent 1290 Infinity HPLC	Kinetex HILIC	HILIC	Mass spectrometry	positive	50-1700	Agilent 6520 Q-TOF	electrospray ionization	quadrupole time-of-flight	Quality control (QC)	BALF_20_aqueous	BALF_20_HILIC_pos.d	MetaboLights	MTBLS591	http://identifiers.org/metabolights/MTBLS591	Data processing workflow	Data pre-processing and alignment	Compound annotation	Subtraction of contaminate and background compounds	Assembly of BALF database	Analysis of fragment ions using all ions analysis	BALFDB_AQUEOUS.xlsx	MetaboLights	MTBLS591	http://identifiers.org/metabolights/MTBLS591	3	hydrophilic
BALF_21	BALF sample preparation	95:5 water:acetonitrile	Liquid chromatography	Agilent 1290 Infinity HPLC	Kinetex HILIC	HILIC	Mass spectrometry	positive	50-1700	Agilent 6520 Q-TOF	electrospray ionization	quadrupole time-of-flight	Quality control (QC)	BALF_21_aqueous	BALF_21_HILIC_pos.d	MetaboLights	MTBLS591	http://identifiers.org/metabolights/MTBLS591	Data processing workflow	Data pre-processing and alignment	Compound annotation	Subtraction of contaminate and background compounds	Assembly of BALF database	Analysis of fragment ions using all ions analysis	BALFDB_AQUEOUS.xlsx	MetaboLights	MTBLS591	http://identifiers.org/metabolights/MTBLS591	1	hydrophilic
BALF_22	BALF sample preparation	95:5 water:acetonitrile	Liquid chromatography	Agilent 1290 Infinity HPLC	Kinetex HILIC	HILIC	Mass spectrometry	positive	50-1700	Agilent 6520 Q-TOF	electrospray ionization	quadrupole time-of-flight	Quality control (QC)	BALF_22_aqueous	BALF_22_HILIC_pos.d	MetaboLights	MTBLS591	http://identifiers.org/metabolights/MTBLS591	Data processing workflow	Data pre-processing and alignment	Compound annotation	Subtraction of contaminate and background compounds	Assembly of BALF database	Analysis of fragment ions using all ions analysis	BALFDB_AQUEOUS.xlsx	MetaboLights	MTBLS591	http://identifiers.org/metabolights/MTBLS591	3	hydrophilic
BALF_23	BALF sample preparation	95:5 water:acetonitrile	Liquid chromatography	Agilent 1290 Infinity HPLC	Kinetex HILIC	HILIC	Mass spectrometry	positive	50-1700	Agilent 6520 Q-TOF	electrospray ionization	quadrupole time-of-flight	Quality control (QC)	BALF_23_aqueous	BALF_23_HILIC_pos.d	MetaboLights	MTBLS591	http://identifiers.org/metabolights/MTBLS591	Data processing workflow	Data pre-processing and alignment	Compound annotation	Subtraction of contaminate and background compounds	Assembly of BALF database	Analysis of fragment ions using all ions analysis	BALFDB_AQUEOUS.xlsx	MetaboLights	MTBLS591	http://identifiers.org/metabolights/MTBLS591	3	hydrophilic
BALF_24	BALF sample preparation	95:5 water:acetonitrile	Liquid chromatography	Agilent 1290 Infinity HPLC	Kinetex HILIC	HILIC	Mass spectrometry	positive	50-1700	Agilent 6520 Q-TOF	electrospray ionization	quadrupole time-of-flight	Quality control (QC)	BALF_24_aqueous	BALF_24_HILIC_pos.d	MetaboLights	MTBLS591	http://identifiers.org/metabolights/MTBLS591	Data processing workflow	Data pre-processing and alignment	Compound annotation	Subtraction of contaminate and background compounds	Assembly of BALF database	Analysis of fragment ions using all ions analysis	BALFDB_AQUEOUS.xlsx	MetaboLights	MTBLS591	http://identifiers.org/metabolights/MTBLS591	1	hydrophilic
BALF_25	BALF sample preparation	95:5 water:acetonitrile	Liquid chromatography	Agilent 1290 Infinity HPLC	Kinetex HILIC	HILIC	Mass spectrometry	positive	50-1700	Agilent 6520 Q-TOF	electrospray ionization	quadrupole time-of-flight	Quality control (QC)	BALF_25_aqueous	BALF_25_HILIC_pos.d	MetaboLights	MTBLS591	http://identifiers.org/metabolights/MTBLS591	Data processing workflow	Data pre-processing and alignment	Compound annotation	Subtraction of contaminate and background compounds	Assembly of BALF database	Analysis of fragment ions using all ions analysis	BALFDB_AQUEOUS.xlsx	MetaboLights	MTBLS591	http://identifiers.org/metabolights/MTBLS591	1	hydrophilic
BALF_26	BALF sample preparation	95:5 water:acetonitrile	Liquid chromatography	Agilent 1290 Infinity HPLC	Kinetex HILIC	HILIC	Mass spectrometry	positive	50-1700	Agilent 6520 Q-TOF	electrospray ionization	quadrupole time-of-flight	Quality control (QC)	BALF_26_aqueous	BALF_26_HILIC_pos.d	MetaboLights	MTBLS591	http://identifiers.org/metabolights/MTBLS591	Data processing workflow	Data pre-processing and alignment	Compound annotation	Subtraction of contaminate and background compounds	Assembly of BALF database	Analysis of fragment ions using all ions analysis	BALFDB_AQUEOUS.xlsx	MetaboLights	MTBLS591	http://identifiers.org/metabolights/MTBLS591	3	hydrophilic
BALF_27	BALF sample preparation	95:5 water:acetonitrile	Liquid chromatography	Agilent 1290 Infinity HPLC	Kinetex HILIC	HILIC	Mass spectrometry	positive	50-1700	Agilent 6520 Q-TOF	electrospray ionization	quadrupole time-of-flight	Quality control (QC)	BALF_27_aqueous	BALF_27_HILIC_pos.d	MetaboLights	MTBLS591	http://identifiers.org/metabolights/MTBLS591	Data processing workflow	Data pre-processing and alignment	Compound annotation	Subtraction of contaminate and background compounds	Assembly of BALF database	Analysis of fragment ions using all ions analysis	BALFDB_AQUEOUS.xlsx	MetaboLights	MTBLS591	http://identifiers.org/metabolights/MTBLS591	1	hydrophilic
BALF_28	BALF sample preparation	95:5 water:acetonitrile	Liquid chromatography	Agilent 1290 Infinity HPLC	Kinetex HILIC	HILIC	Mass spectrometry	positive	50-1700	Agilent 6520 Q-TOF	electrospray ionization	quadrupole time-of-flight	Quality control (QC)	BALF_28_aqueous	BALF_28_HILIC_pos.d	MetaboLights	MTBLS591	http://identifiers.org/metabolights/MTBLS591	Data processing workflow	Data pre-processing and alignment	Compound annotation	Subtraction of contaminate and background compounds	Assembly of BALF database	Analysis of fragment ions using all ions analysis	BALFDB_AQUEOUS.xlsx	MetaboLights	MTBLS591	http://identifiers.org/metabolights/MTBLS591	3	hydrophilic
BALF_29	BALF sample preparation	95:5 water:acetonitrile	Liquid chromatography	Agilent 1290 Infinity HPLC	Kinetex HILIC	HILIC	Mass spectrometry	positive	50-1700	Agilent 6520 Q-TOF	electrospray ionization	quadrupole time-of-flight	Quality control (QC)	BALF_29_aqueous	BALF_29_HILIC_pos.d	MetaboLights	MTBLS591	http://identifiers.org/metabolights/MTBLS591	Data processing workflow	Data pre-processing and alignment	Compound annotation	Subtraction of contaminate and background compounds	Assembly of BALF database	Analysis of fragment ions using all ions analysis	BALFDB_AQUEOUS.xlsx	MetaboLights	MTBLS591	http://identifiers.org/metabolights/MTBLS591	2	hydrophilic
BALF_30	BALF sample preparation	95:5 water:acetonitrile	Liquid chromatography	Agilent 1290 Infinity HPLC	Kinetex HILIC	HILIC	Mass spectrometry	positive	50-1700	Agilent 6520 Q-TOF	electrospray ionization	quadrupole time-of-flight	Quality control (QC)	BALF_30_aqueous	BALF_30_HILIC_pos.d	MetaboLights	MTBLS591	http://identifiers.org/metabolights/MTBLS591	Data processing workflow	Data pre-processing and alignment	Compound annotation	Subtraction of contaminate and background compounds	Assembly of BALF database	Analysis of fragment ions using all ions analysis	BALFDB_AQUEOUS.xlsx	MetaboLights	MTBLS591	http://identifiers.org/metabolights/MTBLS591	2	hydrophilic
BALF_31	BALF sample preparation	95:5 water:acetonitrile	Liquid chromatography	Agilent 1290 Infinity HPLC	Kinetex HILIC	HILIC	Mass spectrometry	positive	50-1700	Agilent 6520 Q-TOF	electrospray ionization	quadrupole time-of-flight	Quality control (QC)	BALF_31_aqueous	BALF_31_HILIC_pos.d	MetaboLights	MTBLS591	http://identifiers.org/metabolights/MTBLS591	Data processing workflow	Data pre-processing and alignment	Compound annotation	Subtraction of contaminate and background compounds	Assembly of BALF database	Analysis of fragment ions using all ions analysis	BALFDB_AQUEOUS.xlsx	MetaboLights	MTBLS591	http://identifiers.org/metabolights/MTBLS591	2	hydrophilic
BALF_32	BALF sample preparation	95:5 water:acetonitrile	Liquid chromatography	Agilent 1290 Infinity HPLC	Kinetex HILIC	HILIC	Mass spectrometry	positive	50-1700	Agilent 6520 Q-TOF	electrospray ionization	quadrupole time-of-flight	Quality control (QC)	BALF_32_aqueous	BALF_32_HILIC_pos.d	MetaboLights	MTBLS591	http://identifiers.org/metabolights/MTBLS591	Data processing workflow	Data pre-processing and alignment	Compound annotation	Subtraction of contaminate and background compounds	Assembly of BALF database	Analysis of fragment ions using all ions analysis	BALFDB_AQUEOUS.xlsx	MetaboLights	MTBLS591	http://identifiers.org/metabolights/MTBLS591	1	hydrophilic
BALF_33	BALF sample preparation	95:5 water:acetonitrile	Liquid chromatography	Agilent 1290 Infinity HPLC	Kinetex HILIC	HILIC	Mass spectrometry	positive	50-1700	Agilent 6520 Q-TOF	electrospray ionization	quadrupole time-of-flight	Quality control (QC)	BALF_33_aqueous	BALF_33_HILIC_pos.d	MetaboLights	MTBLS591	http://identifiers.org/metabolights/MTBLS591	Data processing workflow	Data pre-processing and alignment	Compound annotation	Subtraction of contaminate and background compounds	Assembly of BALF database	Analysis of fragment ions using all ions analysis	BALFDB_AQUEOUS.xlsx	MetaboLights	MTBLS591	http://identifiers.org/metabolights/MTBLS591	3	hydrophilic
BALF_34	BALF sample preparation	95:5 water:acetonitrile	Liquid chromatography	Agilent 1290 Infinity HPLC	Kinetex HILIC	HILIC	Mass spectrometry	positive	50-1700	Agilent 6520 Q-TOF	electrospray ionization	quadrupole time-of-flight	Quality control (QC)	BALF_34_aqueous	BALF_34_HILIC_pos.d	MetaboLights	MTBLS591	http://identifiers.org/metabolights/MTBLS591	Data processing workflow	Data pre-processing and alignment	Compound annotation	Subtraction of contaminate and background compounds	Assembly of BALF database	Analysis of fragment ions using all ions analysis	BALFDB_AQUEOUS.xlsx	MetaboLights	MTBLS591	http://identifiers.org/metabolights/MTBLS591	2	hydrophilic
BALF_35	BALF sample preparation	95:5 water:acetonitrile	Liquid chromatography	Agilent 1290 Infinity HPLC	Kinetex HILIC	HILIC	Mass spectrometry	positive	50-1700	Agilent 6520 Q-TOF	electrospray ionization	quadrupole time-of-flight	Quality control (QC)	BALF_35_aqueous	BALF_35_HILIC_pos.d	MetaboLights	MTBLS591	http://identifiers.org/metabolights/MTBLS591	Data processing workflow	Data pre-processing and alignment	Compound annotation	Subtraction of contaminate and background compounds	Assembly of BALF database	Analysis of fragment ions using all ions analysis	BALFDB_AQUEOUS.xlsx	MetaboLights	MTBLS591	http://identifiers.org/metabolights/MTBLS591	1	hydrophilic
BALF_36	BALF sample preparation	95:5 water:acetonitrile	Liquid chromatography	Agilent 1290 Infinity HPLC	Kinetex HILIC	HILIC	Mass spectrometry	positive	50-1700	Agilent 6520 Q-TOF	electrospray ionization	quadrupole time-of-flight	Quality control (QC)	BALF_36_aqueous	BALF_36_HILIC_pos.d	MetaboLights	MTBLS591	http://identifiers.org/metabolights/MTBLS591	Data processing workflow	Data pre-processing and alignment	Compound annotation	Subtraction of contaminate and background compounds	Assembly of BALF database	Analysis of fragment ions using all ions analysis	BALFDB_AQUEOUS.xlsx	MetaboLights	MTBLS591	http://identifiers.org/metabolights/MTBLS591	3	hydrophilic
BALF_37	BALF sample preparation	95:5 water:acetonitrile	Liquid chromatography	Agilent 1290 Infinity HPLC	Kinetex HILIC	HILIC	Mass spectrometry	positive	50-1700	Agilent 6520 Q-TOF	electrospray ionization	quadrupole time-of-flight	Quality control (QC)	BALF_37_aqueous	BALF_37_HILIC_pos.d	MetaboLights	MTBLS591	http://identifiers.org/metabolights/MTBLS591	Data processing workflow	Data pre-processing and alignment	Compound annotation	Subtraction of contaminate and background compounds	Assembly of BALF database	Analysis of fragment ions using all ions analysis	BALFDB_AQUEOUS.xlsx	MetaboLights	MTBLS591	http://identifiers.org/metabolights/MTBLS591	3	hydrophilic
BALF_38	BALF sample preparation	95:5 water:acetonitrile	Liquid chromatography	Agilent 1290 Infinity HPLC	Kinetex HILIC	HILIC	Mass spectrometry	positive	50-1700	Agilent 6520 Q-TOF	electrospray ionization	quadrupole time-of-flight	Quality control (QC)	BALF_38_aqueous	BALF_38_HILIC_pos.d	MetaboLights	MTBLS591	http://identifiers.org/metabolights/MTBLS591	Data processing workflow	Data pre-processing and alignment	Compound annotation	Subtraction of contaminate and background compounds	Assembly of BALF database	Analysis of fragment ions using all ions analysis	BALFDB_AQUEOUS.xlsx	MetaboLights	MTBLS591	http://identifiers.org/metabolights/MTBLS591	2	hydrophilic
BALF_39	BALF sample preparation	95:5 water:acetonitrile	Liquid chromatography	Agilent 1290 Infinity HPLC	Kinetex HILIC	HILIC	Mass spectrometry	positive	50-1700	Agilent 6520 Q-TOF	electrospray ionization	quadrupole time-of-flight	Quality control (QC)	BALF_39_aqueous	BALF_39_HILIC_pos.d	MetaboLights	MTBLS591	http://identifiers.org/metabolights/MTBLS591	Data processing workflow	Data pre-processing and alignment	Compound annotation	Subtraction of contaminate and background compounds	Assembly of BALF database	Analysis of fragment ions using all ions analysis	BALFDB_AQUEOUS.xlsx	MetaboLights	MTBLS591	http://identifiers.org/metabolights/MTBLS591	3	hydrophilic
BALF_40	BALF sample preparation	95:5 water:acetonitrile	Liquid chromatography	Agilent 1290 Infinity HPLC	Kinetex HILIC	HILIC	Mass spectrometry	positive	50-1700	Agilent 6520 Q-TOF	electrospray ionization	quadrupole time-of-flight	Quality control (QC)	BALF_40_aqueous	BALF_40_HILIC_pos.d	MetaboLights	MTBLS591	http://identifiers.org/metabolights/MTBLS591	Data processing workflow	Data pre-processing and alignment	Compound annotation	Subtraction of contaminate and background compounds	Assembly of BALF database	Analysis of fragment ions using all ions analysis	BALFDB_AQUEOUS.xlsx	MetaboLights	MTBLS591	http://identifiers.org/metabolights/MTBLS591	3	hydrophilic
BALF_41	BALF sample preparation	95:5 water:acetonitrile	Liquid chromatography	Agilent 1290 Infinity HPLC	Kinetex HILIC	HILIC	Mass spectrometry	positive	50-1700	Agilent 6520 Q-TOF	electrospray ionization	quadrupole time-of-flight	Quality control (QC)	BALF_41_aqueous	BALF_41_HILIC_pos.d	MetaboLights	MTBLS591	http://identifiers.org/metabolights/MTBLS591	Data processing workflow	Data pre-processing and alignment	Compound annotation	Subtraction of contaminate and background compounds	Assembly of BALF database	Analysis of fragment ions using all ions analysis	BALFDB_AQUEOUS.xlsx	MetaboLights	MTBLS591	http://identifiers.org/metabolights/MTBLS591	3	hydrophilic
BALF_42	BALF sample preparation	95:5 water:acetonitrile	Liquid chromatography	Agilent 1290 Infinity HPLC	Kinetex HILIC	HILIC	Mass spectrometry	positive	50-1700	Agilent 6520 Q-TOF	electrospray ionization	quadrupole time-of-flight	Quality control (QC)	BALF_42_aqueous	BALF_42_HILIC_pos.d	MetaboLights	MTBLS591	http://identifiers.org/metabolights/MTBLS591	Data processing workflow	Data pre-processing and alignment	Compound annotation	Subtraction of contaminate and background compounds	Assembly of BALF database	Analysis of fragment ions using all ions analysis	BALFDB_AQUEOUS.xlsx	MetaboLights	MTBLS591	http://identifiers.org/metabolights/MTBLS591	2	hydrophilic
BALF_43	BALF sample preparation	95:5 water:acetonitrile	Liquid chromatography	Agilent 1290 Infinity HPLC	Kinetex HILIC	HILIC	Mass spectrometry	positive	50-1700	Agilent 6520 Q-TOF	electrospray ionization	quadrupole time-of-flight	Quality control (QC)	BALF_43_aqueous	BALF_43_HILIC_pos.d	MetaboLights	MTBLS591	http://identifiers.org/metabolights/MTBLS591	Data processing workflow	Data pre-processing and alignment	Compound annotation	Subtraction of contaminate and background compounds	Assembly of BALF database	Analysis of fragment ions using all ions analysis	BALFDB_AQUEOUS.xlsx	MetaboLights	MTBLS591	http://identifiers.org/metabolights/MTBLS591	3	hydrophilic
BALF_44	BALF sample preparation	95:5 water:acetonitrile	Liquid chromatography	Agilent 1290 Infinity HPLC	Kinetex HILIC	HILIC	Mass spectrometry	positive	50-1700	Agilent 6520 Q-TOF	electrospray ionization	quadrupole time-of-flight	Quality control (QC)	BALF_44_aqueous	BALF_44_HILIC_pos.d	MetaboLights	MTBLS591	http://identifiers.org/metabolights/MTBLS591	Data processing workflow	Data pre-processing and alignment	Compound annotation	Subtraction of contaminate and background compounds	Assembly of BALF database	Analysis of fragment ions using all ions analysis	BALFDB_AQUEOUS.xlsx	MetaboLights	MTBLS591	http://identifiers.org/metabolights/MTBLS591	2	hydrophilic
BALF_45	BALF sample preparation	95:5 water:acetonitrile	Liquid chromatography	Agilent 1290 Infinity HPLC	Kinetex HILIC	HILIC	Mass spectrometry	positive	50-1700	Agilent 6520 Q-TOF	electrospray ionization	quadrupole time-of-flight	Quality control (QC)	BALF_45_aqueous	BALF_45_HILIC_pos.d	MetaboLights	MTBLS591	http://identifiers.org/metabolights/MTBLS591	Data processing workflow	Data pre-processing and alignment	Compound annotation	Subtraction of contaminate and background compounds	Assembly of BALF database	Analysis of fragment ions using all ions analysis	BALFDB_AQUEOUS.xlsx	MetaboLights	MTBLS591	http://identifiers.org/metabolights/MTBLS591	2	hydrophilic
BALF_46	BALF sample preparation	95:5 water:acetonitrile	Liquid chromatography	Agilent 1290 Infinity HPLC	Kinetex HILIC	HILIC	Mass spectrometry	positive	50-1700	Agilent 6520 Q-TOF	electrospray ionization	quadrupole time-of-flight	Quality control (QC)	BALF_46_aqueous	BALF_46_HILIC_pos.d	MetaboLights	MTBLS591	http://identifiers.org/metabolights/MTBLS591	Data processing workflow	Data pre-processing and alignment	Compound annotation	Subtraction of contaminate and background compounds	Assembly of BALF database	Analysis of fragment ions using all ions analysis	BALFDB_AQUEOUS.xlsx	MetaboLights	MTBLS591	http://identifiers.org/metabolights/MTBLS591	2	hydrophilic
BALF_47	BALF sample preparation	95:5 water:acetonitrile	Liquid chromatography	Agilent 1290 Infinity HPLC	Kinetex HILIC	HILIC	Mass spectrometry	positive	50-1700	Agilent 6520 Q-TOF	electrospray ionization	quadrupole time-of-flight	Quality control (QC)	BALF_47_aqueous	BALF_47_HILIC_pos.d	MetaboLights	MTBLS591	http://identifiers.org/metabolights/MTBLS591	Data processing workflow	Data pre-processing and alignment	Compound annotation	Subtraction of contaminate and background compounds	Assembly of BALF database	Analysis of fragment ions using all ions analysis	BALFDB_AQUEOUS.xlsx	MetaboLights	MTBLS591	http://identifiers.org/metabolights/MTBLS591	2	hydrophilic
BALF_48	BALF sample preparation	95:5 water:acetonitrile	Liquid chromatography	Agilent 1290 Infinity HPLC	Kinetex HILIC	HILIC	Mass spectrometry	positive	50-1700	Agilent 6520 Q-TOF	electrospray ionization	quadrupole time-of-flight	Quality control (QC)	BALF_48_aqueous	BALF_48_HILIC_pos.d	MetaboLights	MTBLS591	http://identifiers.org/metabolights/MTBLS591	Data processing workflow	Data pre-processing and alignment	Compound annotation	Subtraction of contaminate and background compounds	Assembly of BALF database	Analysis of fragment ions using all ions analysis	BALFDB_AQUEOUS.xlsx	MetaboLights	MTBLS591	http://identifiers.org/metabolights/MTBLS591	3	hydrophilic
BALF_49	BALF sample preparation	95:5 water:acetonitrile	Liquid chromatography	Agilent 1290 Infinity HPLC	Kinetex HILIC	HILIC	Mass spectrometry	positive	50-1700	Agilent 6520 Q-TOF	electrospray ionization	quadrupole time-of-flight	Quality control (QC)	BALF_49_aqueous	BALF_49_HILIC_pos.d	MetaboLights	MTBLS591	http://identifiers.org/metabolights/MTBLS591	Data processing workflow	Data pre-processing and alignment	Compound annotation	Subtraction of contaminate and background compounds	Assembly of BALF database	Analysis of fragment ions using all ions analysis	BALFDB_AQUEOUS.xlsx	MetaboLights	MTBLS591	http://identifiers.org/metabolights/MTBLS591	2	hydrophilic
BALF_50	BALF sample preparation	95:5 water:acetonitrile	Liquid chromatography	Agilent 1290 Infinity HPLC	Kinetex HILIC	HILIC	Mass spectrometry	positive	50-1700	Agilent 6520 Q-TOF	electrospray ionization	quadrupole time-of-flight	Quality control (QC)	BALF_50_aqueous	BALF_50_HILIC_pos.d	MetaboLights	MTBLS591	http://identifiers.org/metabolights/MTBLS591	Data processing workflow	Data pre-processing and alignment	Compound annotation	Subtraction of contaminate and background compounds	Assembly of BALF database	Analysis of fragment ions using all ions analysis	BALFDB_AQUEOUS.xlsx	MetaboLights	MTBLS591	http://identifiers.org/metabolights/MTBLS591	2	hydrophilic
BALF_51	BALF sample preparation	95:5 water:acetonitrile	Liquid chromatography	Agilent 1290 Infinity HPLC	Kinetex HILIC	HILIC	Mass spectrometry	positive	50-1700	Agilent 6520 Q-TOF	electrospray ionization	quadrupole time-of-flight	Quality control (QC)	BALF_51_aqueous	BALF_51_HILIC_pos.d	MetaboLights	MTBLS591	http://identifiers.org/metabolights/MTBLS591	Data processing workflow	Data pre-processing and alignment	Compound annotation	Subtraction of contaminate and background compounds	Assembly of BALF database	Analysis of fragment ions using all ions analysis	BALFDB_AQUEOUS.xlsx	MetaboLights	MTBLS591	http://identifiers.org/metabolights/MTBLS591	2	hydrophilic
BALF_52	BALF sample preparation	95:5 water:acetonitrile	Liquid chromatography	Agilent 1290 Infinity HPLC	Kinetex HILIC	HILIC	Mass spectrometry	positive	50-1700	Agilent 6520 Q-TOF	electrospray ionization	quadrupole time-of-flight	Quality control (QC)	BALF_52_aqueous	BALF_52_HILIC_pos.d	MetaboLights	MTBLS591	http://identifiers.org/metabolights/MTBLS591	Data processing workflow	Data pre-processing and alignment	Compound annotation	Subtraction of contaminate and background compounds	Assembly of BALF database	Analysis of fragment ions using all ions analysis	BALFDB_AQUEOUS.xlsx	MetaboLights	MTBLS591	http://identifiers.org/metabolights/MTBLS591	2	hydrophilic
BALF_53	BALF sample preparation	95:5 water:acetonitrile	Liquid chromatography	Agilent 1290 Infinity HPLC	Kinetex HILIC	HILIC	Mass spectrometry	positive	50-1700	Agilent 6520 Q-TOF	electrospray ionization	quadrupole time-of-flight	Quality control (QC)	BALF_53_aqueous	BALF_53_HILIC_pos.d	MetaboLights	MTBLS591	http://identifiers.org/metabolights/MTBLS591	Data processing workflow	Data pre-processing and alignment	Compound annotation	Subtraction of contaminate and background compounds	Assembly of BALF database	Analysis of fragment ions using all ions analysis	BALFDB_AQUEOUS.xlsx	MetaboLights	MTBLS591	http://identifiers.org/metabolights/MTBLS591	3	hydrophilic
BALF_54	BALF sample preparation	95:5 water:acetonitrile	Liquid chromatography	Agilent 1290 Infinity HPLC	Kinetex HILIC	HILIC	Mass spectrometry	positive	50-1700	Agilent 6520 Q-TOF	electrospray ionization	quadrupole time-of-flight	Quality control (QC)	BALF_54_aqueous	BALF_54_HILIC_pos.d	MetaboLights	MTBLS591	http://identifiers.org/metabolights/MTBLS591	Data processing workflow	Data pre-processing and alignment	Compound annotation	Subtraction of contaminate and background compounds	Assembly of BALF database	Analysis of fragment ions using all ions analysis	BALFDB_AQUEOUS.xlsx	MetaboLights	MTBLS591	http://identifiers.org/metabolights/MTBLS591	2	hydrophilic
BALF_55	BALF sample preparation	95:5 water:acetonitrile	Liquid chromatography	Agilent 1290 Infinity HPLC	Kinetex HILIC	HILIC	Mass spectrometry	positive	50-1700	Agilent 6520 Q-TOF	electrospray ionization	quadrupole time-of-flight	Quality control (QC)	BALF_55_aqueous	BALF_55_HILIC_pos.d	MetaboLights	MTBLS591	http://identifiers.org/metabolights/MTBLS591	Data processing workflow	Data pre-processing and alignment	Compound annotation	Subtraction of contaminate and background compounds	Assembly of BALF database	Analysis of fragment ions using all ions analysis	BALFDB_AQUEOUS.xlsx	MetaboLights	MTBLS591	http://identifiers.org/metabolights/MTBLS591	2	hydrophilic
BALF_56	BALF sample preparation	95:5 water:acetonitrile	Liquid chromatography	Agilent 1290 Infinity HPLC	Kinetex HILIC	HILIC	Mass spectrometry	positive	50-1700	Agilent 6520 Q-TOF	electrospray ionization	quadrupole time-of-flight	Quality control (QC)	BALF_56_aqueous	BALF_56_HILIC_pos.d	MetaboLights	MTBLS591	http://identifiers.org/metabolights/MTBLS591	Data processing workflow	Data pre-processing and alignment	Compound annotation	Subtraction of contaminate and background compounds	Assembly of BALF database	Analysis of fragment ions using all ions analysis	BALFDB_AQUEOUS.xlsx	MetaboLights	MTBLS591	http://identifiers.org/metabolights/MTBLS591	2	hydrophilic
BALF_57	BALF sample preparation	95:5 water:acetonitrile	Liquid chromatography	Agilent 1290 Infinity HPLC	Kinetex HILIC	HILIC	Mass spectrometry	positive	50-1700	Agilent 6520 Q-TOF	electrospray ionization	quadrupole time-of-flight	Quality control (QC)	BALF_57_aqueous	BALF_57_HILIC_pos.d	MetaboLights	MTBLS591	http://identifiers.org/metabolights/MTBLS591	Data processing workflow	Data pre-processing and alignment	Compound annotation	Subtraction of contaminate and background compounds	Assembly of BALF database	Analysis of fragment ions using all ions analysis	BALFDB_AQUEOUS.xlsx	MetaboLights	MTBLS591	http://identifiers.org/metabolights/MTBLS591	3	hydrophilic
BALF_58	BALF sample preparation	95:5 water:acetonitrile	Liquid chromatography	Agilent 1290 Infinity HPLC	Kinetex HILIC	HILIC	Mass spectrometry	positive	50-1700	Agilent 6520 Q-TOF	electrospray ionization	quadrupole time-of-flight	Quality control (QC)	BALF_58_aqueous	BALF_58_HILIC_pos.d	MetaboLights	MTBLS591	http://identifiers.org/metabolights/MTBLS591	Data processing workflow	Data pre-processing and alignment	Compound annotation	Subtraction of contaminate and background compounds	Assembly of BALF database	Analysis of fragment ions using all ions analysis	BALFDB_AQUEOUS.xlsx	MetaboLights	MTBLS591	http://identifiers.org/metabolights/MTBLS591	3	hydrophilic
BALF_59	BALF sample preparation	95:5 water:acetonitrile	Liquid chromatography	Agilent 1290 Infinity HPLC	Kinetex HILIC	HILIC	Mass spectrometry	positive	50-1700	Agilent 6520 Q-TOF	electrospray ionization	quadrupole time-of-flight	Quality control (QC)	BALF_59_aqueous	BALF_59_HILIC_pos.d	MetaboLights	MTBLS591	http://identifiers.org/metabolights/MTBLS591	Data processing workflow	Data pre-processing and alignment	Compound annotation	Subtraction of contaminate and background compounds	Assembly of BALF database	Analysis of fragment ions using all ions analysis	BALFDB_AQUEOUS.xlsx	MetaboLights	MTBLS591	http://identifiers.org/metabolights/MTBLS591	2	hydrophilic
BALF_60	BALF sample preparation	95:5 water:acetonitrile	Liquid chromatography	Agilent 1290 Infinity HPLC	Kinetex HILIC	HILIC	Mass spectrometry	positive	50-1700	Agilent 6520 Q-TOF	electrospray ionization	quadrupole time-of-flight	Quality control (QC)	BALF_60_aqueous	BALF_60_HILIC_pos.d	MetaboLights	MTBLS591	http://identifiers.org/metabolights/MTBLS591	Data processing workflow	Data pre-processing and alignment	Compound annotation	Subtraction of contaminate and background compounds	Assembly of BALF database	Analysis of fragment ions using all ions analysis	BALFDB_AQUEOUS.xlsx	MetaboLights	MTBLS591	http://identifiers.org/metabolights/MTBLS591	3	hydrophilic
BALF_61	BALF sample preparation	95:5 water:acetonitrile	Liquid chromatography	Agilent 1290 Infinity HPLC	Kinetex HILIC	HILIC	Mass spectrometry	positive	50-1700	Agilent 6520 Q-TOF	electrospray ionization	quadrupole time-of-flight	Quality control (QC)	BALF_61_aqueous	BALF_61_HILIC_pos.d	MetaboLights	MTBLS591	http://identifiers.org/metabolights/MTBLS591	Data processing workflow	Data pre-processing and alignment	Compound annotation	Subtraction of contaminate and background compounds	Assembly of BALF database	Analysis of fragment ions using all ions analysis	BALFDB_AQUEOUS.xlsx	MetaboLights	MTBLS591	http://identifiers.org/metabolights/MTBLS591	3	hydrophilic
BALF_62	BALF sample preparation	95:5 water:acetonitrile	Liquid chromatography	Agilent 1290 Infinity HPLC	Kinetex HILIC	HILIC	Mass spectrometry	positive	50-1700	Agilent 6520 Q-TOF	electrospray ionization	quadrupole time-of-flight	Quality control (QC)	BALF_62_aqueous	BALF_62_HILIC_pos.d	MetaboLights	MTBLS591	http://identifiers.org/metabolights/MTBLS591	Data processing workflow	Data pre-processing and alignment	Compound annotation	Subtraction of contaminate and background compounds	Assembly of BALF database	Analysis of fragment ions using all ions analysis	BALFDB_AQUEOUS.xlsx	MetaboLights	MTBLS591	http://identifiers.org/metabolights/MTBLS591	2	hydrophilic
BALF_63	BALF sample preparation	95:5 water:acetonitrile	Liquid chromatography	Agilent 1290 Infinity HPLC	Kinetex HILIC	HILIC	Mass spectrometry	positive	50-1700	Agilent 6520 Q-TOF	electrospray ionization	quadrupole time-of-flight	Quality control (QC)	BALF_63_aqueous	BALF_63_HILIC_pos.d	MetaboLights	MTBLS591	http://identifiers.org/metabolights/MTBLS591	Data processing workflow	Data pre-processing and alignment	Compound annotation	Subtraction of contaminate and background compounds	Assembly of BALF database	Analysis of fragment ions using all ions analysis	BALFDB_AQUEOUS.xlsx	MetaboLights	MTBLS591	http://identifiers.org/metabolights/MTBLS591	2	hydrophilic
BALF_64	BALF sample preparation	95:5 water:acetonitrile	Liquid chromatography	Agilent 1290 Infinity HPLC	Kinetex HILIC	HILIC	Mass spectrometry	positive	50-1700	Agilent 6520 Q-TOF	electrospray ionization	quadrupole time-of-flight	Quality control (QC)	BALF_64_aqueous	BALF_64_HILIC_pos.d	MetaboLights	MTBLS591	http://identifiers.org/metabolights/MTBLS591	Data processing workflow	Data pre-processing and alignment	Compound annotation	Subtraction of contaminate and background compounds	Assembly of BALF database	Analysis of fragment ions using all ions analysis	BALFDB_AQUEOUS.xlsx	MetaboLights	MTBLS591	http://identifiers.org/metabolights/MTBLS591	2	hydrophilic
BALF_65	BALF sample preparation	95:5 water:acetonitrile	Liquid chromatography	Agilent 1290 Infinity HPLC	Kinetex HILIC	HILIC	Mass spectrometry	positive	50-1700	Agilent 6520 Q-TOF	electrospray ionization	quadrupole time-of-flight	Quality control (QC)	BALF_65_aqueous	BALF_65_HILIC_pos.d	MetaboLights	MTBLS591	http://identifiers.org/metabolights/MTBLS591	Data processing workflow	Data pre-processing and alignment	Compound annotation	Subtraction of contaminate and background compounds	Assembly of BALF database	Analysis of fragment ions using all ions analysis	BALFDB_AQUEOUS.xlsx	MetaboLights	MTBLS591	http://identifiers.org/metabolights/MTBLS591	1	hydrophilic
BALF_66	BALF sample preparation	95:5 water:acetonitrile	Liquid chromatography	Agilent 1290 Infinity HPLC	Kinetex HILIC	HILIC	Mass spectrometry	positive	50-1700	Agilent 6520 Q-TOF	electrospray ionization	quadrupole time-of-flight	Quality control (QC)	BALF_66_aqueous	BALF_66_HILIC_pos.d	MetaboLights	MTBLS591	http://identifiers.org/metabolights/MTBLS591	Data processing workflow	Data pre-processing and alignment	Compound annotation	Subtraction of contaminate and background compounds	Assembly of BALF database	Analysis of fragment ions using all ions analysis	BALFDB_AQUEOUS.xlsx	MetaboLights	MTBLS591	http://identifiers.org/metabolights/MTBLS591	2	hydrophilic
BALF_67	BALF sample preparation	95:5 water:acetonitrile	Liquid chromatography	Agilent 1290 Infinity HPLC	Kinetex HILIC	HILIC	Mass spectrometry	positive	50-1700	Agilent 6520 Q-TOF	electrospray ionization	quadrupole time-of-flight	Quality control (QC)	BALF_67_aqueous	BALF_67_HILIC_pos.d	MetaboLights	MTBLS591	http://identifiers.org/metabolights/MTBLS591	Data processing workflow	Data pre-processing and alignment	Compound annotation	Subtraction of contaminate and background compounds	Assembly of BALF database	Analysis of fragment ions using all ions analysis	BALFDB_AQUEOUS.xlsx	MetaboLights	MTBLS591	http://identifiers.org/metabolights/MTBLS591	3	hydrophilic
BALF_68	BALF sample preparation	95:5 water:acetonitrile	Liquid chromatography	Agilent 1290 Infinity HPLC	Kinetex HILIC	HILIC	Mass spectrometry	positive	50-1700	Agilent 6520 Q-TOF	electrospray ionization	quadrupole time-of-flight	Quality control (QC)	BALF_68_aqueous	BALF_68_HILIC_pos.d	MetaboLights	MTBLS591	http://identifiers.org/metabolights/MTBLS591	Data processing workflow	Data pre-processing and alignment	Compound annotation	Subtraction of contaminate and background compounds	Assembly of BALF database	Analysis of fragment ions using all ions analysis	BALFDB_AQUEOUS.xlsx	MetaboLights	MTBLS591	http://identifiers.org/metabolights/MTBLS591	2	hydrophilic
BALF_69	BALF sample preparation	95:5 water:acetonitrile	Liquid chromatography	Agilent 1290 Infinity HPLC	Kinetex HILIC	HILIC	Mass spectrometry	positive	50-1700	Agilent 6520 Q-TOF	electrospray ionization	quadrupole time-of-flight	Quality control (QC)	BALF_69_aqueous	BALF_69_HILIC_pos.d	MetaboLights	MTBLS591	http://identifiers.org/metabolights/MTBLS591	Data processing workflow	Data pre-processing and alignment	Compound annotation	Subtraction of contaminate and background compounds	Assembly of BALF database	Analysis of fragment ions using all ions analysis	BALFDB_AQUEOUS.xlsx	MetaboLights	MTBLS591	http://identifiers.org/metabolights/MTBLS591	2	hydrophilic
BALF_70	BALF sample preparation	95:5 water:acetonitrile	Liquid chromatography	Agilent 1290 Infinity HPLC	Kinetex HILIC	HILIC	Mass spectrometry	positive	50-1700	Agilent 6520 Q-TOF	electrospray ionization	quadrupole time-of-flight	Quality control (QC)	BALF_70_aqueous	BALF_70_HILIC_pos.d	MetaboLights	MTBLS591	http://identifiers.org/metabolights/MTBLS591	Data processing workflow	Data pre-processing and alignment	Compound annotation	Subtraction of contaminate and background compounds	Assembly of BALF database	Analysis of fragment ions using all ions analysis	BALFDB_AQUEOUS.xlsx	MetaboLights	MTBLS591	http://identifiers.org/metabolights/MTBLS591	2	hydrophilic
BALF_71	BALF sample preparation	95:5 water:acetonitrile	Liquid chromatography	Agilent 1290 Infinity HPLC	Kinetex HILIC	HILIC	Mass spectrometry	positive	50-1700	Agilent 6520 Q-TOF	electrospray ionization	quadrupole time-of-flight	Quality control (QC)	BALF_71_aqueous	BALF_71_HILIC_pos.d	MetaboLights	MTBLS591	http://identifiers.org/metabolights/MTBLS591	Data processing workflow	Data pre-processing and alignment	Compound annotation	Subtraction of contaminate and background compounds	Assembly of BALF database	Analysis of fragment ions using all ions analysis	BALFDB_AQUEOUS.xlsx	MetaboLights	MTBLS591	http://identifiers.org/metabolights/MTBLS591	2	hydrophilic
BALF_72	BALF sample preparation	95:5 water:acetonitrile	Liquid chromatography	Agilent 1290 Infinity HPLC	Kinetex HILIC	HILIC	Mass spectrometry	positive	50-1700	Agilent 6520 Q-TOF	electrospray ionization	quadrupole time-of-flight	Quality control (QC)	BALF_72_aqueous	BALF_72_HILIC_pos.d	MetaboLights	MTBLS591	http://identifiers.org/metabolights/MTBLS591	Data processing workflow	Data pre-processing and alignment	Compound annotation	Subtraction of contaminate and background compounds	Assembly of BALF database	Analysis of fragment ions using all ions analysis	BALFDB_AQUEOUS.xlsx	MetaboLights	MTBLS591	http://identifiers.org/metabolights/MTBLS591	2	hydrophilic
BALF_73	BALF sample preparation	95:5 water:acetonitrile	Liquid chromatography	Agilent 1290 Infinity HPLC	Kinetex HILIC	HILIC	Mass spectrometry	positive	50-1700	Agilent 6520 Q-TOF	electrospray ionization	quadrupole time-of-flight	Quality control (QC)	BALF_73_aqueous	BALF_73_HILIC_pos.d	MetaboLights	MTBLS591	http://identifiers.org/metabolights/MTBLS591	Data processing workflow	Data pre-processing and alignment	Compound annotation	Subtraction of contaminate and background compounds	Assembly of BALF database	Analysis of fragment ions using all ions analysis	BALFDB_AQUEOUS.xlsx	MetaboLights	MTBLS591	http://identifiers.org/metabolights/MTBLS591	2	hydrophilic
BALF_74	BALF sample preparation	95:5 water:acetonitrile	Liquid chromatography	Agilent 1290 Infinity HPLC	Kinetex HILIC	HILIC	Mass spectrometry	positive	50-1700	Agilent 6520 Q-TOF	electrospray ionization	quadrupole time-of-flight	Quality control (QC)	BALF_74_aqueous	BALF_74_HILIC_pos.d	MetaboLights	MTBLS591	http://identifiers.org/metabolights/MTBLS591	Data processing workflow	Data pre-processing and alignment	Compound annotation	Subtraction of contaminate and background compounds	Assembly of BALF database	Analysis of fragment ions using all ions analysis	BALFDB_AQUEOUS.xlsx	MetaboLights	MTBLS591	http://identifiers.org/metabolights/MTBLS591	3	hydrophilic
BALF_75	BALF sample preparation	95:5 water:acetonitrile	Liquid chromatography	Agilent 1290 Infinity HPLC	Kinetex HILIC	HILIC	Mass spectrometry	positive	50-1700	Agilent 6520 Q-TOF	electrospray ionization	quadrupole time-of-flight	Quality control (QC)	BALF_75_aqueous	BALF_75_HILIC_pos.d	MetaboLights	MTBLS591	http://identifiers.org/metabolights/MTBLS591	Data processing workflow	Data pre-processing and alignment	Compound annotation	Subtraction of contaminate and background compounds	Assembly of BALF database	Analysis of fragment ions using all ions analysis	BALFDB_AQUEOUS.xlsx	MetaboLights	MTBLS591	http://identifiers.org/metabolights/MTBLS591	2	hydrophilic
BALF_76	BALF sample preparation	95:5 water:acetonitrile	Liquid chromatography	Agilent 1290 Infinity HPLC	Kinetex HILIC	HILIC	Mass spectrometry	positive	50-1700	Agilent 6520 Q-TOF	electrospray ionization	quadrupole time-of-flight	Quality control (QC)	BALF_76_aqueous	BALF_76_HILIC_pos.d	MetaboLights	MTBLS591	http://identifiers.org/metabolights/MTBLS591	Data processing workflow	Data pre-processing and alignment	Compound annotation	Subtraction of contaminate and background compounds	Assembly of BALF database	Analysis of fragment ions using all ions analysis	BALFDB_AQUEOUS.xlsx	MetaboLights	MTBLS591	http://identifiers.org/metabolights/MTBLS591	2	hydrophilic
BALF_77	BALF sample preparation	95:5 water:acetonitrile	Liquid chromatography	Agilent 1290 Infinity HPLC	Kinetex HILIC	HILIC	Mass spectrometry	positive	50-1700	Agilent 6520 Q-TOF	electrospray ionization	quadrupole time-of-flight	Quality control (QC)	BALF_77_aqueous	BALF_77_HILIC_pos.d	MetaboLights	MTBLS591	http://identifiers.org/metabolights/MTBLS591	Data processing workflow	Data pre-processing and alignment	Compound annotation	Subtraction of contaminate and background compounds	Assembly of BALF database	Analysis of fragment ions using all ions analysis	BALFDB_AQUEOUS.xlsx	MetaboLights	MTBLS591	http://identifiers.org/metabolights/MTBLS591	3	hydrophilic
BALF_78	BALF sample preparation	95:5 water:acetonitrile	Liquid chromatography	Agilent 1290 Infinity HPLC	Kinetex HILIC	HILIC	Mass spectrometry	positive	50-1700	Agilent 6520 Q-TOF	electrospray ionization	quadrupole time-of-flight	Quality control (QC)	BALF_78_aqueous	BALF_78_HILIC_pos.d	MetaboLights	MTBLS591	http://identifiers.org/metabolights/MTBLS591	Data processing workflow	Data pre-processing and alignment	Compound annotation	Subtraction of contaminate and background compounds	Assembly of BALF database	Analysis of fragment ions using all ions analysis	BALFDB_AQUEOUS.xlsx	MetaboLights	MTBLS591	http://identifiers.org/metabolights/MTBLS591	2	hydrophilic
BALF_79	BALF sample preparation	95:5 water:acetonitrile	Liquid chromatography	Agilent 1290 Infinity HPLC	Kinetex HILIC	HILIC	Mass spectrometry	positive	50-1700	Agilent 6520 Q-TOF	electrospray ionization	quadrupole time-of-flight	Quality control (QC)	BALF_79_aqueous	BALF_79_HILIC_pos.d	MetaboLights	MTBLS591	http://identifiers.org/metabolights/MTBLS591	Data processing workflow	Data pre-processing and alignment	Compound annotation	Subtraction of contaminate and background compounds	Assembly of BALF database	Analysis of fragment ions using all ions analysis	BALFDB_AQUEOUS.xlsx	MetaboLights	MTBLS591	http://identifiers.org/metabolights/MTBLS591	2	hydrophilic
BALF_80	BALF sample preparation	95:5 water:acetonitrile	Liquid chromatography	Agilent 1290 Infinity HPLC	Kinetex HILIC	HILIC	Mass spectrometry	positive	50-1700	Agilent 6520 Q-TOF	electrospray ionization	quadrupole time-of-flight	Quality control (QC)	BALF_80_aqueous	BALF_80_HILIC_pos.d	MetaboLights	MTBLS591	http://identifiers.org/metabolights/MTBLS591	Data processing workflow	Data pre-processing and alignment	Compound annotation	Subtraction of contaminate and background compounds	Assembly of BALF database	Analysis of fragment ions using all ions analysis	BALFDB_AQUEOUS.xlsx	MetaboLights	MTBLS591	http://identifiers.org/metabolights/MTBLS591	4	hydrophilic
BALF_81	BALF sample preparation	95:5 water:acetonitrile	Liquid chromatography	Agilent 1290 Infinity HPLC	Kinetex HILIC	HILIC	Mass spectrometry	positive	50-1700	Agilent 6520 Q-TOF	electrospray ionization	quadrupole time-of-flight	Quality control (QC)	BALF_81_aqueous	BALF_81_HILIC_pos.d	MetaboLights	MTBLS591	http://identifiers.org/metabolights/MTBLS591	Data processing workflow	Data pre-processing and alignment	Compound annotation	Subtraction of contaminate and background compounds	Assembly of BALF database	Analysis of fragment ions using all ions analysis	BALFDB_AQUEOUS.xlsx	MetaboLights	MTBLS591	http://identifiers.org/metabolights/MTBLS591	2	hydrophilic
BALF_82	BALF sample preparation	95:5 water:acetonitrile	Liquid chromatography	Agilent 1290 Infinity HPLC	Kinetex HILIC	HILIC	Mass spectrometry	positive	50-1700	Agilent 6520 Q-TOF	electrospray ionization	quadrupole time-of-flight	Quality control (QC)	BALF_82_aqueous	BALF_82_HILIC_pos.d	MetaboLights	MTBLS591	http://identifiers.org/metabolights/MTBLS591	Data processing workflow	Data pre-processing and alignment	Compound annotation	Subtraction of contaminate and background compounds	Assembly of BALF database	Analysis of fragment ions using all ions analysis	BALFDB_AQUEOUS.xlsx	MetaboLights	MTBLS591	http://identifiers.org/metabolights/MTBLS591	2	hydrophilic
BALF_83	BALF sample preparation	95:5 water:acetonitrile	Liquid chromatography	Agilent 1290 Infinity HPLC	Kinetex HILIC	HILIC	Mass spectrometry	positive	50-1700	Agilent 6520 Q-TOF	electrospray ionization	quadrupole time-of-flight	Quality control (QC)	BALF_83_aqueous	BALF_83_HILIC_pos.d	MetaboLights	MTBLS591	http://identifiers.org/metabolights/MTBLS591	Data processing workflow	Data pre-processing and alignment	Compound annotation	Subtraction of contaminate and background compounds	Assembly of BALF database	Analysis of fragment ions using all ions analysis	BALFDB_AQUEOUS.xlsx	MetaboLights	MTBLS591	http://identifiers.org/metabolights/MTBLS591	3	hydrophilic
BALF_84	BALF sample preparation	95:5 water:acetonitrile	Liquid chromatography	Agilent 1290 Infinity HPLC	Kinetex HILIC	HILIC	Mass spectrometry	positive	50-1700	Agilent 6520 Q-TOF	electrospray ionization	quadrupole time-of-flight	Quality control (QC)	BALF_84_aqueous	BALF_84_HILIC_pos.d	MetaboLights	MTBLS591	http://identifiers.org/metabolights/MTBLS591	Data processing workflow	Data pre-processing and alignment	Compound annotation	Subtraction of contaminate and background compounds	Assembly of BALF database	Analysis of fragment ions using all ions analysis	BALFDB_AQUEOUS.xlsx	MetaboLights	MTBLS591	http://identifiers.org/metabolights/MTBLS591	2	hydrophilic
BALF_85	BALF sample preparation	95:5 water:acetonitrile	Liquid chromatography	Agilent 1290 Infinity HPLC	Kinetex HILIC	HILIC	Mass spectrometry	positive	50-1700	Agilent 6520 Q-TOF	electrospray ionization	quadrupole time-of-flight	Quality control (QC)	BALF_85_aqueous	BALF_85_HILIC_pos.d	MetaboLights	MTBLS591	http://identifiers.org/metabolights/MTBLS591	Data processing workflow	Data pre-processing and alignment	Compound annotation	Subtraction of contaminate and background compounds	Assembly of BALF database	Analysis of fragment ions using all ions analysis	BALFDB_AQUEOUS.xlsx	MetaboLights	MTBLS591	http://identifiers.org/metabolights/MTBLS591	3	hydrophilic
BALF_86	BALF sample preparation	95:5 water:acetonitrile	Liquid chromatography	Agilent 1290 Infinity HPLC	Kinetex HILIC	HILIC	Mass spectrometry	positive	50-1700	Agilent 6520 Q-TOF	electrospray ionization	quadrupole time-of-flight	Quality control (QC)	BALF_86_aqueous	BALF_86_HILIC_pos.d	MetaboLights	MTBLS591	http://identifiers.org/metabolights/MTBLS591	Data processing workflow	Data pre-processing and alignment	Compound annotation	Subtraction of contaminate and background compounds	Assembly of BALF database	Analysis of fragment ions using all ions analysis	BALFDB_AQUEOUS.xlsx	MetaboLights	MTBLS591	http://identifiers.org/metabolights/MTBLS591	2	hydrophilic
BALF_87	BALF sample preparation	95:5 water:acetonitrile	Liquid chromatography	Agilent 1290 Infinity HPLC	Kinetex HILIC	HILIC	Mass spectrometry	positive	50-1700	Agilent 6520 Q-TOF	electrospray ionization	quadrupole time-of-flight	Quality control (QC)	BALF_87_aqueous	BALF_87_HILIC_pos.d	MetaboLights	MTBLS591	http://identifiers.org/metabolights/MTBLS591	Data processing workflow	Data pre-processing and alignment	Compound annotation	Subtraction of contaminate and background compounds	Assembly of BALF database	Analysis of fragment ions using all ions analysis	BALFDB_AQUEOUS.xlsx	MetaboLights	MTBLS591	http://identifiers.org/metabolights/MTBLS591	2	hydrophilic
BALF_88	BALF sample preparation	95:5 water:acetonitrile	Liquid chromatography	Agilent 1290 Infinity HPLC	Kinetex HILIC	HILIC	Mass spectrometry	positive	50-1700	Agilent 6520 Q-TOF	electrospray ionization	quadrupole time-of-flight	Quality control (QC)	BALF_88_aqueous	BALF_88_HILIC_pos.d	MetaboLights	MTBLS591	http://identifiers.org/metabolights/MTBLS591	Data processing workflow	Data pre-processing and alignment	Compound annotation	Subtraction of contaminate and background compounds	Assembly of BALF database	Analysis of fragment ions using all ions analysis	BALFDB_AQUEOUS.xlsx	MetaboLights	MTBLS591	http://identifiers.org/metabolights/MTBLS591	2	hydrophilic
BALF_89	BALF sample preparation	95:5 water:acetonitrile	Liquid chromatography	Agilent 1290 Infinity HPLC	Kinetex HILIC	HILIC	Mass spectrometry	positive	50-1700	Agilent 6520 Q-TOF	electrospray ionization	quadrupole time-of-flight	Quality control (QC)	BALF_89_aqueous	BALF_89_HILIC_pos.d	MetaboLights	MTBLS591	http://identifiers.org/metabolights/MTBLS591	Data processing workflow	Data pre-processing and alignment	Compound annotation	Subtraction of contaminate and background compounds	Assembly of BALF database	Analysis of fragment ions using all ions analysis	BALFDB_AQUEOUS.xlsx	MetaboLights	MTBLS591	http://identifiers.org/metabolights/MTBLS591	2	hydrophilic
BALF_90	BALF sample preparation	95:5 water:acetonitrile	Liquid chromatography	Agilent 1290 Infinity HPLC	Kinetex HILIC	HILIC	Mass spectrometry	positive	50-1700	Agilent 6520 Q-TOF	electrospray ionization	quadrupole time-of-flight	Quality control (QC)	BALF_90_aqueous	BALF_90_HILIC_pos.d	MetaboLights	MTBLS591	http://identifiers.org/metabolights/MTBLS591	Data processing workflow	Data pre-processing and alignment	Compound annotation	Subtraction of contaminate and background compounds	Assembly of BALF database	Analysis of fragment ions using all ions analysis	BALFDB_AQUEOUS.xlsx	MetaboLights	MTBLS591	http://identifiers.org/metabolights/MTBLS591	3	hydrophilic
BALF_91	BALF sample preparation	95:5 water:acetonitrile	Liquid chromatography	Agilent 1290 Infinity HPLC	Kinetex HILIC	HILIC	Mass spectrometry	positive	50-1700	Agilent 6520 Q-TOF	electrospray ionization	quadrupole time-of-flight	Quality control (QC)	BALF_91_aqueous	BALF_91_HILIC_pos.d	MetaboLights	MTBLS591	http://identifiers.org/metabolights/MTBLS591	Data processing workflow	Data pre-processing and alignment	Compound annotation	Subtraction of contaminate and background compounds	Assembly of BALF database	Analysis of fragment ions using all ions analysis	BALFDB_AQUEOUS.xlsx	MetaboLights	MTBLS591	http://identifiers.org/metabolights/MTBLS591	2	hydrophilic
BALF_92	BALF sample preparation	95:5 water:acetonitrile	Liquid chromatography	Agilent 1290 Infinity HPLC	Kinetex HILIC	HILIC	Mass spectrometry	positive	50-1700	Agilent 6520 Q-TOF	electrospray ionization	quadrupole time-of-flight	Quality control (QC)	BALF_92_aqueous	BALF_92_HILIC_pos.d	MetaboLights	MTBLS591	http://identifiers.org/metabolights/MTBLS591	Data processing workflow	Data pre-processing and alignment	Compound annotation	Subtraction of contaminate and background compounds	Assembly of BALF database	Analysis of fragment ions using all ions analysis	BALFDB_AQUEOUS.xlsx	MetaboLights	MTBLS591	http://identifiers.org/metabolights/MTBLS591	4	hydrophilic
BALF_93	BALF sample preparation	95:5 water:acetonitrile	Liquid chromatography	Agilent 1290 Infinity HPLC	Kinetex HILIC	HILIC	Mass spectrometry	positive	50-1700	Agilent 6520 Q-TOF	electrospray ionization	quadrupole time-of-flight	Quality control (QC)	BALF_93_aqueous	BALF_93_HILIC_pos.d	MetaboLights	MTBLS591	http://identifiers.org/metabolights/MTBLS591	Data processing workflow	Data pre-processing and alignment	Compound annotation	Subtraction of contaminate and background compounds	Assembly of BALF database	Analysis of fragment ions using all ions analysis	BALFDB_AQUEOUS.xlsx	MetaboLights	MTBLS591	http://identifiers.org/metabolights/MTBLS591	4	hydrophilic
BALF_94	BALF sample preparation	95:5 water:acetonitrile	Liquid chromatography	Agilent 1290 Infinity HPLC	Kinetex HILIC	HILIC	Mass spectrometry	positive	50-1700	Agilent 6520 Q-TOF	electrospray ionization	quadrupole time-of-flight	Quality control (QC)	BALF_94_aqueous	BALF_94_HILIC_pos.d	MetaboLights	MTBLS591	http://identifiers.org/metabolights/MTBLS591	Data processing workflow	Data pre-processing and alignment	Compound annotation	Subtraction of contaminate and background compounds	Assembly of BALF database	Analysis of fragment ions using all ions analysis	BALFDB_AQUEOUS.xlsx	MetaboLights	MTBLS591	http://identifiers.org/metabolights/MTBLS591	2	hydrophilic
BALF_95	BALF sample preparation	95:5 water:acetonitrile	Liquid chromatography	Agilent 1290 Infinity HPLC	Kinetex HILIC	HILIC	Mass spectrometry	positive	50-1700	Agilent 6520 Q-TOF	electrospray ionization	quadrupole time-of-flight	Quality control (QC)	BALF_95_aqueous	BALF_95_HILIC_pos.d	MetaboLights	MTBLS591	http://identifiers.org/metabolights/MTBLS591	Data processing workflow	Data pre-processing and alignment	Compound annotation	Subtraction of contaminate and background compounds	Assembly of BALF database	Analysis of fragment ions using all ions analysis	BALFDB_AQUEOUS.xlsx	MetaboLights	MTBLS591	http://identifiers.org/metabolights/MTBLS591	2	hydrophilic
BALF_96	BALF sample preparation	95:5 water:acetonitrile	Liquid chromatography	Agilent 1290 Infinity HPLC	Kinetex HILIC	HILIC	Mass spectrometry	positive	50-1700	Agilent 6520 Q-TOF	electrospray ionization	quadrupole time-of-flight	Quality control (QC)	BALF_96_aqueous	BALF_96_HILIC_pos.d	MetaboLights	MTBLS591	http://identifiers.org/metabolights/MTBLS591	Data processing workflow	Data pre-processing and alignment	Compound annotation	Subtraction of contaminate and background compounds	Assembly of BALF database	Analysis of fragment ions using all ions analysis	BALFDB_AQUEOUS.xlsx	MetaboLights	MTBLS591	http://identifiers.org/metabolights/MTBLS591	3	hydrophilic
BALF_97	BALF sample preparation	95:5 water:acetonitrile	Liquid chromatography	Agilent 1290 Infinity HPLC	Kinetex HILIC	HILIC	Mass spectrometry	positive	50-1700	Agilent 6520 Q-TOF	electrospray ionization	quadrupole time-of-flight	Quality control (QC)	BALF_97_aqueous	BALF_97_HILIC_pos.d	MetaboLights	MTBLS591	http://identifiers.org/metabolights/MTBLS591	Data processing workflow	Data pre-processing and alignment	Compound annotation	Subtraction of contaminate and background compounds	Assembly of BALF database	Analysis of fragment ions using all ions analysis	BALFDB_AQUEOUS.xlsx	MetaboLights	MTBLS591	http://identifiers.org/metabolights/MTBLS591	2	hydrophilic
BALF_98	BALF sample preparation	95:5 water:acetonitrile	Liquid chromatography	Agilent 1290 Infinity HPLC	Kinetex HILIC	HILIC	Mass spectrometry	positive	50-1700	Agilent 6520 Q-TOF	electrospray ionization	quadrupole time-of-flight	Quality control (QC)	BALF_98_aqueous	BALF_98_HILIC_pos.d	MetaboLights	MTBLS591	http://identifiers.org/metabolights/MTBLS591	Data processing workflow	Data pre-processing and alignment	Compound annotation	Subtraction of contaminate and background compounds	Assembly of BALF database	Analysis of fragment ions using all ions analysis	BALFDB_AQUEOUS.xlsx	MetaboLights	MTBLS591	http://identifiers.org/metabolights/MTBLS591	1	hydrophilic
BALF_99	BALF sample preparation	95:5 water:acetonitrile	Liquid chromatography	Agilent 1290 Infinity HPLC	Kinetex HILIC	HILIC	Mass spectrometry	positive	50-1700	Agilent 6520 Q-TOF	electrospray ionization	quadrupole time-of-flight	Quality control (QC)	BALF_99_aqueous	BALF_99_HILIC_pos.d	MetaboLights	MTBLS591	http://identifiers.org/metabolights/MTBLS591	Data processing workflow	Data pre-processing and alignment	Compound annotation	Subtraction of contaminate and background compounds	Assembly of BALF database	Analysis of fragment ions using all ions analysis	BALFDB_AQUEOUS.xlsx	MetaboLights	MTBLS591	http://identifiers.org/metabolights/MTBLS591	3	hydrophilic
BALF_100	BALF sample preparation	95:5 water:acetonitrile	Liquid chromatography	Agilent 1290 Infinity HPLC	Kinetex HILIC	HILIC	Mass spectrometry	positive	50-1700	Agilent 6520 Q-TOF	electrospray ionization	quadrupole time-of-flight	Quality control (QC)	BALF_100_aqueous	BALF_100_HILIC_pos.d	MetaboLights	MTBLS591	http://identifiers.org/metabolights/MTBLS591	Data processing workflow	Data pre-processing and alignment	Compound annotation	Subtraction of contaminate and background compounds	Assembly of BALF database	Analysis of fragment ions using all ions analysis	BALFDB_AQUEOUS.xlsx	MetaboLights	MTBLS591	http://identifiers.org/metabolights/MTBLS591	2	hydrophilic
BALF_101	BALF sample preparation	95:5 water:acetonitrile	Liquid chromatography	Agilent 1290 Infinity HPLC	Kinetex HILIC	HILIC	Mass spectrometry	positive	50-1700	Agilent 6520 Q-TOF	electrospray ionization	quadrupole time-of-flight	Quality control (QC)	BALF_101_aqueous	BALF_101_HILIC_pos.d	MetaboLights	MTBLS591	http://identifiers.org/metabolights/MTBLS591	Data processing workflow	Data pre-processing and alignment	Compound annotation	Subtraction of contaminate and background compounds	Assembly of BALF database	Analysis of fragment ions using all ions analysis	BALFDB_AQUEOUS.xlsx	MetaboLights	MTBLS591	http://identifiers.org/metabolights/MTBLS591	1	hydrophilic
BALF_102	BALF sample preparation	95:5 water:acetonitrile	Liquid chromatography	Agilent 1290 Infinity HPLC	Kinetex HILIC	HILIC	Mass spectrometry	positive	50-1700	Agilent 6520 Q-TOF	electrospray ionization	quadrupole time-of-flight	Quality control (QC)	BALF_102_aqueous	BALF_102_HILIC_pos.d	MetaboLights	MTBLS591	http://identifiers.org/metabolights/MTBLS591	Data processing workflow	Data pre-processing and alignment	Compound annotation	Subtraction of contaminate and background compounds	Assembly of BALF database	Analysis of fragment ions using all ions analysis	BALFDB_AQUEOUS.xlsx	MetaboLights	MTBLS591	http://identifiers.org/metabolights/MTBLS591	2	hydrophilic
BALF_103	BALF sample preparation	95:5 water:acetonitrile	Liquid chromatography	Agilent 1290 Infinity HPLC	Kinetex HILIC	HILIC	Mass spectrometry	positive	50-1700	Agilent 6520 Q-TOF	electrospray ionization	quadrupole time-of-flight	Quality control (QC)	BALF_103_aqueous	BALF_103_HILIC_pos.d	MetaboLights	MTBLS591	http://identifiers.org/metabolights/MTBLS591	Data processing workflow	Data pre-processing and alignment	Compound annotation	Subtraction of contaminate and background compounds	Assembly of BALF database	Analysis of fragment ions using all ions analysis	BALFDB_AQUEOUS.xlsx	MetaboLights	MTBLS591	http://identifiers.org/metabolights/MTBLS591	3	hydrophilic
BALF_104	BALF sample preparation	95:5 water:acetonitrile	Liquid chromatography	Agilent 1290 Infinity HPLC	Kinetex HILIC	HILIC	Mass spectrometry	positive	50-1700	Agilent 6520 Q-TOF	electrospray ionization	quadrupole time-of-flight	Quality control (QC)	BALF_104_aqueous	BALF_104_HILIC_pos.d	MetaboLights	MTBLS591	http://identifiers.org/metabolights/MTBLS591	Data processing workflow	Data pre-processing and alignment	Compound annotation	Subtraction of contaminate and background compounds	Assembly of BALF database	Analysis of fragment ions using all ions analysis	BALFDB_AQUEOUS.xlsx	MetaboLights	MTBLS591	http://identifiers.org/metabolights/MTBLS591	4	hydrophilic
BALF_105	BALF sample preparation	95:5 water:acetonitrile	Liquid chromatography	Agilent 1290 Infinity HPLC	Kinetex HILIC	HILIC	Mass spectrometry	positive	50-1700	Agilent 6520 Q-TOF	electrospray ionization	quadrupole time-of-flight	Quality control (QC)	BALF_105_aqueous	BALF_105_HILIC_pos.d	MetaboLights	MTBLS591	http://identifiers.org/metabolights/MTBLS591	Data processing workflow	Data pre-processing and alignment	Compound annotation	Subtraction of contaminate and background compounds	Assembly of BALF database	Analysis of fragment ions using all ions analysis	BALFDB_AQUEOUS.xlsx	MetaboLights	MTBLS591	http://identifiers.org/metabolights/MTBLS591	2	hydrophilic
BALF_106	BALF sample preparation	95:5 water:acetonitrile	Liquid chromatography	Agilent 1290 Infinity HPLC	Kinetex HILIC	HILIC	Mass spectrometry	positive	50-1700	Agilent 6520 Q-TOF	electrospray ionization	quadrupole time-of-flight	Quality control (QC)	BALF_106_aqueous	BALF_106_HILIC_pos.d	MetaboLights	MTBLS591	http://identifiers.org/metabolights/MTBLS591	Data processing workflow	Data pre-processing and alignment	Compound annotation	Subtraction of contaminate and background compounds	Assembly of BALF database	Analysis of fragment ions using all ions analysis	BALFDB_AQUEOUS.xlsx	MetaboLights	MTBLS591	http://identifiers.org/metabolights/MTBLS591	2	hydrophilic
BALF_107	BALF sample preparation	95:5 water:acetonitrile	Liquid chromatography	Agilent 1290 Infinity HPLC	Kinetex HILIC	HILIC	Mass spectrometry	positive	50-1700	Agilent 6520 Q-TOF	electrospray ionization	quadrupole time-of-flight	Quality control (QC)	BALF_107_aqueous	BALF_107_HILIC_pos.d	MetaboLights	MTBLS591	http://identifiers.org/metabolights/MTBLS591	Data processing workflow	Data pre-processing and alignment	Compound annotation	Subtraction of contaminate and background compounds	Assembly of BALF database	Analysis of fragment ions using all ions analysis	BALFDB_AQUEOUS.xlsx	MetaboLights	MTBLS591	http://identifiers.org/metabolights/MTBLS591	2	hydrophilic
BALF_108	BALF sample preparation	95:5 water:acetonitrile	Liquid chromatography	Agilent 1290 Infinity HPLC	Kinetex HILIC	HILIC	Mass spectrometry	positive	50-1700	Agilent 6520 Q-TOF	electrospray ionization	quadrupole time-of-flight	Quality control (QC)	BALF_108_aqueous	BALF_108_HILIC_pos.d	MetaboLights	MTBLS591	http://identifiers.org/metabolights/MTBLS591	Data processing workflow	Data pre-processing and alignment	Compound annotation	Subtraction of contaminate and background compounds	Assembly of BALF database	Analysis of fragment ions using all ions analysis	BALFDB_AQUEOUS.xlsx	MetaboLights	MTBLS591	http://identifiers.org/metabolights/MTBLS591	2	hydrophilic
BALF_109	BALF sample preparation	95:5 water:acetonitrile	Liquid chromatography	Agilent 1290 Infinity HPLC	Kinetex HILIC	HILIC	Mass spectrometry	positive	50-1700	Agilent 6520 Q-TOF	electrospray ionization	quadrupole time-of-flight	Quality control (QC)	BALF_109_aqueous	BALF_109_HILIC_pos.d	MetaboLights	MTBLS591	http://identifiers.org/metabolights/MTBLS591	Data processing workflow	Data pre-processing and alignment	Compound annotation	Subtraction of contaminate and background compounds	Assembly of BALF database	Analysis of fragment ions using all ions analysis	BALFDB_AQUEOUS.xlsx	MetaboLights	MTBLS591	http://identifiers.org/metabolights/MTBLS591	3	hydrophilic
BALF_110	BALF sample preparation	95:5 water:acetonitrile	Liquid chromatography	Agilent 1290 Infinity HPLC	Kinetex HILIC	HILIC	Mass spectrometry	positive	50-1700	Agilent 6520 Q-TOF	electrospray ionization	quadrupole time-of-flight	Quality control (QC)	BALF_110_aqueous	BALF_110_HILIC_pos.d	MetaboLights	MTBLS591	http://identifiers.org/metabolights/MTBLS591	Data processing workflow	Data pre-processing and alignment	Compound annotation	Subtraction of contaminate and background compounds	Assembly of BALF database	Analysis of fragment ions using all ions analysis	BALFDB_AQUEOUS.xlsx	MetaboLights	MTBLS591	http://identifiers.org/metabolights/MTBLS591	2	hydrophilic
BALF_111	BALF sample preparation	95:5 water:acetonitrile	Liquid chromatography	Agilent 1290 Infinity HPLC	Kinetex HILIC	HILIC	Mass spectrometry	positive	50-1700	Agilent 6520 Q-TOF	electrospray ionization	quadrupole time-of-flight	Quality control (QC)	BALF_111_aqueous	BALF_111_HILIC_pos.d	MetaboLights	MTBLS591	http://identifiers.org/metabolights/MTBLS591	Data processing workflow	Data pre-processing and alignment	Compound annotation	Subtraction of contaminate and background compounds	Assembly of BALF database	Analysis of fragment ions using all ions analysis	BALFDB_AQUEOUS.xlsx	MetaboLights	MTBLS591	http://identifiers.org/metabolights/MTBLS591	2	hydrophilic
BALF_112	BALF sample preparation	95:5 water:acetonitrile	Liquid chromatography	Agilent 1290 Infinity HPLC	Kinetex HILIC	HILIC	Mass spectrometry	positive	50-1700	Agilent 6520 Q-TOF	electrospray ionization	quadrupole time-of-flight	Quality control (QC)	BALF_112_aqueous	BALF_112_HILIC_pos.d	MetaboLights	MTBLS591	http://identifiers.org/metabolights/MTBLS591	Data processing workflow	Data pre-processing and alignment	Compound annotation	Subtraction of contaminate and background compounds	Assembly of BALF database	Analysis of fragment ions using all ions analysis	BALFDB_AQUEOUS.xlsx	MetaboLights	MTBLS591	http://identifiers.org/metabolights/MTBLS591	3	hydrophilic
BALF_113	BALF sample preparation	95:5 water:acetonitrile	Liquid chromatography	Agilent 1290 Infinity HPLC	Kinetex HILIC	HILIC	Mass spectrometry	positive	50-1700	Agilent 6520 Q-TOF	electrospray ionization	quadrupole time-of-flight	Quality control (QC)	BALF_113_aqueous	BALF_113_HILIC_pos.d	MetaboLights	MTBLS591	http://identifiers.org/metabolights/MTBLS591	Data processing workflow	Data pre-processing and alignment	Compound annotation	Subtraction of contaminate and background compounds	Assembly of BALF database	Analysis of fragment ions using all ions analysis	BALFDB_AQUEOUS.xlsx	MetaboLights	MTBLS591	http://identifiers.org/metabolights/MTBLS591	1	hydrophilic
BALF_114	BALF sample preparation	95:5 water:acetonitrile	Liquid chromatography	Agilent 1290 Infinity HPLC	Kinetex HILIC	HILIC	Mass spectrometry	positive	50-1700	Agilent 6520 Q-TOF	electrospray ionization	quadrupole time-of-flight	Quality control (QC)	BALF_114_aqueous	BALF_114_HILIC_pos.d	MetaboLights	MTBLS591	http://identifiers.org/metabolights/MTBLS591	Data processing workflow	Data pre-processing and alignment	Compound annotation	Subtraction of contaminate and background compounds	Assembly of BALF database	Analysis of fragment ions using all ions analysis	BALFDB_AQUEOUS.xlsx	MetaboLights	MTBLS591	http://identifiers.org/metabolights/MTBLS591	3	hydrophilic
BALF_115	BALF sample preparation	95:5 water:acetonitrile	Liquid chromatography	Agilent 1290 Infinity HPLC	Kinetex HILIC	HILIC	Mass spectrometry	positive	50-1700	Agilent 6520 Q-TOF	electrospray ionization	quadrupole time-of-flight	Quality control (QC)	BALF_115_aqueous	BALF_115_HILIC_pos.d	MetaboLights	MTBLS591	http://identifiers.org/metabolights/MTBLS591	Data processing workflow	Data pre-processing and alignment	Compound annotation	Subtraction of contaminate and background compounds	Assembly of BALF database	Analysis of fragment ions using all ions analysis	BALFDB_AQUEOUS.xlsx	MetaboLights	MTBLS591	http://identifiers.org/metabolights/MTBLS591	3	hydrophilic
BALF_116	BALF sample preparation	95:5 water:acetonitrile	Liquid chromatography	Agilent 1290 Infinity HPLC	Kinetex HILIC	HILIC	Mass spectrometry	positive	50-1700	Agilent 6520 Q-TOF	electrospray ionization	quadrupole time-of-flight	Quality control (QC)	BALF_116_aqueous	BALF_116_HILIC_pos.d	MetaboLights	MTBLS591	http://identifiers.org/metabolights/MTBLS591	Data processing workflow	Data pre-processing and alignment	Compound annotation	Subtraction of contaminate and background compounds	Assembly of BALF database	Analysis of fragment ions using all ions analysis	BALFDB_AQUEOUS.xlsx	MetaboLights	MTBLS591	http://identifiers.org/metabolights/MTBLS591	3	hydrophilic
BALF_117	BALF sample preparation	95:5 water:acetonitrile	Liquid chromatography	Agilent 1290 Infinity HPLC	Kinetex HILIC	HILIC	Mass spectrometry	positive	50-1700	Agilent 6520 Q-TOF	electrospray ionization	quadrupole time-of-flight	Quality control (QC)	BALF_117_aqueous	BALF_117_HILIC_pos.d	MetaboLights	MTBLS591	http://identifiers.org/metabolights/MTBLS591	Data processing workflow	Data pre-processing and alignment	Compound annotation	Subtraction of contaminate and background compounds	Assembly of BALF database	Analysis of fragment ions using all ions analysis	BALFDB_AQUEOUS.xlsx	MetaboLights	MTBLS591	http://identifiers.org/metabolights/MTBLS591	2	hydrophilic
BALF_01	BALF sample preparation	methanol	Liquid chromatography	Agilent 1290 Infinity HPLC	ZORBAX RRHD SB-C18	reversed phase	Mass spectrometry	positive	50-1700	Agilent 6545 Q-TOF	electrospray ionization	quadrupole time-of-flight	Quality control (QC)	BALF_01_lipid	BALF_01_C18_pos.d	MetaboLights	MTBLS591	http://identifiers.org/metabolights/MTBLS591	Data processing workflow	Data pre-processing and alignment	Compound annotation	Subtraction of contaminate and background compounds	Assembly of BALF database	Analysis of fragment ions using all ions analysis	BALFDB_LIPID.xlsx	MetaboLights	MTBLS591	http://identifiers.org/metabolights/MTBLS591	3	hydrophobic
BALF_02	BALF sample preparation	methanol	Liquid chromatography	Agilent 1290 Infinity HPLC	ZORBAX RRHD SB-C18	reversed phase	Mass spectrometry	positive	50-1700	Agilent 6545 Q-TOF	electrospray ionization	quadrupole time-of-flight	Quality control (QC)	BALF_02_lipid	BALF_02_C18_pos.d	MetaboLights	MTBLS591	http://identifiers.org/metabolights/MTBLS591	Data processing workflow	Data pre-processing and alignment	Compound annotation	Subtraction of contaminate and background compounds	Assembly of BALF database	Analysis of fragment ions using all ions analysis	BALFDB_LIPID.xlsx	MetaboLights	MTBLS591	http://identifiers.org/metabolights/MTBLS591	3	hydrophobic
BALF_03	BALF sample preparation	methanol	Liquid chromatography	Agilent 1290 Infinity HPLC	ZORBAX RRHD SB-C18	reversed phase	Mass spectrometry	positive	50-1700	Agilent 6545 Q-TOF	electrospray ionization	quadrupole time-of-flight	Quality control (QC)	BALF_03_lipid	BALF_03_C18_pos.d	MetaboLights	MTBLS591	http://identifiers.org/metabolights/MTBLS591	Data processing workflow	Data pre-processing and alignment	Compound annotation	Subtraction of contaminate and background compounds	Assembly of BALF database	Analysis of fragment ions using all ions analysis	BALFDB_LIPID.xlsx	MetaboLights	MTBLS591	http://identifiers.org/metabolights/MTBLS591	3	hydrophobic
BALF_04	BALF sample preparation	methanol	Liquid chromatography	Agilent 1290 Infinity HPLC	ZORBAX RRHD SB-C18	reversed phase	Mass spectrometry	positive	50-1700	Agilent 6545 Q-TOF	electrospray ionization	quadrupole time-of-flight	Quality control (QC)	BALF_04_lipid	BALF_04_C18_pos.d	MetaboLights	MTBLS591	http://identifiers.org/metabolights/MTBLS591	Data processing workflow	Data pre-processing and alignment	Compound annotation	Subtraction of contaminate and background compounds	Assembly of BALF database	Analysis of fragment ions using all ions analysis	BALFDB_LIPID.xlsx	MetaboLights	MTBLS591	http://identifiers.org/metabolights/MTBLS591	3	hydrophobic
BALF_05	BALF sample preparation	methanol	Liquid chromatography	Agilent 1290 Infinity HPLC	ZORBAX RRHD SB-C18	reversed phase	Mass spectrometry	positive	50-1700	Agilent 6545 Q-TOF	electrospray ionization	quadrupole time-of-flight	Quality control (QC)	BALF_05_lipid	BALF_05_C18_pos.d	MetaboLights	MTBLS591	http://identifiers.org/metabolights/MTBLS591	Data processing workflow	Data pre-processing and alignment	Compound annotation	Subtraction of contaminate and background compounds	Assembly of BALF database	Analysis of fragment ions using all ions analysis	BALFDB_LIPID.xlsx	MetaboLights	MTBLS591	http://identifiers.org/metabolights/MTBLS591	2	hydrophobic
BALF_06	BALF sample preparation	methanol	Liquid chromatography	Agilent 1290 Infinity HPLC	ZORBAX RRHD SB-C18	reversed phase	Mass spectrometry	positive	50-1700	Agilent 6545 Q-TOF	electrospray ionization	quadrupole time-of-flight	Quality control (QC)	BALF_06_lipid	BALF_06_C18_pos.d	MetaboLights	MTBLS591	http://identifiers.org/metabolights/MTBLS591	Data processing workflow	Data pre-processing and alignment	Compound annotation	Subtraction of contaminate and background compounds	Assembly of BALF database	Analysis of fragment ions using all ions analysis	BALFDB_LIPID.xlsx	MetaboLights	MTBLS591	http://identifiers.org/metabolights/MTBLS591	3	hydrophobic
BALF_07	BALF sample preparation	methanol	Liquid chromatography	Agilent 1290 Infinity HPLC	ZORBAX RRHD SB-C18	reversed phase	Mass spectrometry	positive	50-1700	Agilent 6545 Q-TOF	electrospray ionization	quadrupole time-of-flight	Quality control (QC)	BALF_07_lipid	BALF_07_C18_pos.d	MetaboLights	MTBLS591	http://identifiers.org/metabolights/MTBLS591	Data processing workflow	Data pre-processing and alignment	Compound annotation	Subtraction of contaminate and background compounds	Assembly of BALF database	Analysis of fragment ions using all ions analysis	BALFDB_LIPID.xlsx	MetaboLights	MTBLS591	http://identifiers.org/metabolights/MTBLS591	3	hydrophobic
BALF_08	BALF sample preparation	methanol	Liquid chromatography	Agilent 1290 Infinity HPLC	ZORBAX RRHD SB-C18	reversed phase	Mass spectrometry	positive	50-1700	Agilent 6545 Q-TOF	electrospray ionization	quadrupole time-of-flight	Quality control (QC)	BALF_08_lipid	BALF_08_C18_pos.d	MetaboLights	MTBLS591	http://identifiers.org/metabolights/MTBLS591	Data processing workflow	Data pre-processing and alignment	Compound annotation	Subtraction of contaminate and background compounds	Assembly of BALF database	Analysis of fragment ions using all ions analysis	BALFDB_LIPID.xlsx	MetaboLights	MTBLS591	http://identifiers.org/metabolights/MTBLS591	1	hydrophobic
BALF_09	BALF sample preparation	methanol	Liquid chromatography	Agilent 1290 Infinity HPLC	ZORBAX RRHD SB-C18	reversed phase	Mass spectrometry	positive	50-1700	Agilent 6545 Q-TOF	electrospray ionization	quadrupole time-of-flight	Quality control (QC)	BALF_09_lipid	BALF_09_C18_pos.d	MetaboLights	MTBLS591	http://identifiers.org/metabolights/MTBLS591	Data processing workflow	Data pre-processing and alignment	Compound annotation	Subtraction of contaminate and background compounds	Assembly of BALF database	Analysis of fragment ions using all ions analysis	BALFDB_LIPID.xlsx	MetaboLights	MTBLS591	http://identifiers.org/metabolights/MTBLS591	3	hydrophobic
BALF_10	BALF sample preparation	methanol	Liquid chromatography	Agilent 1290 Infinity HPLC	ZORBAX RRHD SB-C18	reversed phase	Mass spectrometry	positive	50-1700	Agilent 6545 Q-TOF	electrospray ionization	quadrupole time-of-flight	Quality control (QC)	BALF_10_lipid	BALF_10_C18_pos.d	MetaboLights	MTBLS591	http://identifiers.org/metabolights/MTBLS591	Data processing workflow	Data pre-processing and alignment	Compound annotation	Subtraction of contaminate and background compounds	Assembly of BALF database	Analysis of fragment ions using all ions analysis	BALFDB_LIPID.xlsx	MetaboLights	MTBLS591	http://identifiers.org/metabolights/MTBLS591	3	hydrophobic
BALF_11	BALF sample preparation	methanol	Liquid chromatography	Agilent 1290 Infinity HPLC	ZORBAX RRHD SB-C18	reversed phase	Mass spectrometry	positive	50-1700	Agilent 6545 Q-TOF	electrospray ionization	quadrupole time-of-flight	Quality control (QC)	BALF_11_lipid	BALF_11_C18_pos.d	MetaboLights	MTBLS591	http://identifiers.org/metabolights/MTBLS591	Data processing workflow	Data pre-processing and alignment	Compound annotation	Subtraction of contaminate and background compounds	Assembly of BALF database	Analysis of fragment ions using all ions analysis	BALFDB_LIPID.xlsx	MetaboLights	MTBLS591	http://identifiers.org/metabolights/MTBLS591	1	hydrophobic
BALF_12	BALF sample preparation	methanol	Liquid chromatography	Agilent 1290 Infinity HPLC	ZORBAX RRHD SB-C18	reversed phase	Mass spectrometry	positive	50-1700	Agilent 6545 Q-TOF	electrospray ionization	quadrupole time-of-flight	Quality control (QC)	BALF_12_lipid	BALF_12_C18_pos.d	MetaboLights	MTBLS591	http://identifiers.org/metabolights/MTBLS591	Data processing workflow	Data pre-processing and alignment	Compound annotation	Subtraction of contaminate and background compounds	Assembly of BALF database	Analysis of fragment ions using all ions analysis	BALFDB_LIPID.xlsx	MetaboLights	MTBLS591	http://identifiers.org/metabolights/MTBLS591	1	hydrophobic
BALF_13	BALF sample preparation	methanol	Liquid chromatography	Agilent 1290 Infinity HPLC	ZORBAX RRHD SB-C18	reversed phase	Mass spectrometry	positive	50-1700	Agilent 6545 Q-TOF	electrospray ionization	quadrupole time-of-flight	Quality control (QC)	BALF_13_lipid	BALF_13_C18_pos.d	MetaboLights	MTBLS591	http://identifiers.org/metabolights/MTBLS591	Data processing workflow	Data pre-processing and alignment	Compound annotation	Subtraction of contaminate and background compounds	Assembly of BALF database	Analysis of fragment ions using all ions analysis	BALFDB_LIPID.xlsx	MetaboLights	MTBLS591	http://identifiers.org/metabolights/MTBLS591	2	hydrophobic
BALF_14	BALF sample preparation	methanol	Liquid chromatography	Agilent 1290 Infinity HPLC	ZORBAX RRHD SB-C18	reversed phase	Mass spectrometry	positive	50-1700	Agilent 6545 Q-TOF	electrospray ionization	quadrupole time-of-flight	Quality control (QC)	BALF_14_lipid	BALF_14_C18_pos.d	MetaboLights	MTBLS591	http://identifiers.org/metabolights/MTBLS591	Data processing workflow	Data pre-processing and alignment	Compound annotation	Subtraction of contaminate and background compounds	Assembly of BALF database	Analysis of fragment ions using all ions analysis	BALFDB_LIPID.xlsx	MetaboLights	MTBLS591	http://identifiers.org/metabolights/MTBLS591	2	hydrophobic
BALF_15	BALF sample preparation	methanol	Liquid chromatography	Agilent 1290 Infinity HPLC	ZORBAX RRHD SB-C18	reversed phase	Mass spectrometry	positive	50-1700	Agilent 6545 Q-TOF	electrospray ionization	quadrupole time-of-flight	Quality control (QC)	BALF_15_lipid	BALF_15_C18_pos.d	MetaboLights	MTBLS591	http://identifiers.org/metabolights/MTBLS591	Data processing workflow	Data pre-processing and alignment	Compound annotation	Subtraction of contaminate and background compounds	Assembly of BALF database	Analysis of fragment ions using all ions analysis	BALFDB_LIPID.xlsx	MetaboLights	MTBLS591	http://identifiers.org/metabolights/MTBLS591	2	hydrophobic
BALF_16	BALF sample preparation	methanol	Liquid chromatography	Agilent 1290 Infinity HPLC	ZORBAX RRHD SB-C18	reversed phase	Mass spectrometry	positive	50-1700	Agilent 6545 Q-TOF	electrospray ionization	quadrupole time-of-flight	Quality control (QC)	BALF_16_lipid	BALF_16_C18_pos.d	MetaboLights	MTBLS591	http://identifiers.org/metabolights/MTBLS591	Data processing workflow	Data pre-processing and alignment	Compound annotation	Subtraction of contaminate and background compounds	Assembly of BALF database	Analysis of fragment ions using all ions analysis	BALFDB_LIPID.xlsx	MetaboLights	MTBLS591	http://identifiers.org/metabolights/MTBLS591	3	hydrophobic
BALF_17	BALF sample preparation	methanol	Liquid chromatography	Agilent 1290 Infinity HPLC	ZORBAX RRHD SB-C18	reversed phase	Mass spectrometry	positive	50-1700	Agilent 6545 Q-TOF	electrospray ionization	quadrupole time-of-flight	Quality control (QC)	BALF_17_lipid	BALF_17_C18_pos.d	MetaboLights	MTBLS591	http://identifiers.org/metabolights/MTBLS591	Data processing workflow	Data pre-processing and alignment	Compound annotation	Subtraction of contaminate and background compounds	Assembly of BALF database	Analysis of fragment ions using all ions analysis	BALFDB_LIPID.xlsx	MetaboLights	MTBLS591	http://identifiers.org/metabolights/MTBLS591	3	hydrophobic
BALF_18	BALF sample preparation	methanol	Liquid chromatography	Agilent 1290 Infinity HPLC	ZORBAX RRHD SB-C18	reversed phase	Mass spectrometry	positive	50-1700	Agilent 6545 Q-TOF	electrospray ionization	quadrupole time-of-flight	Quality control (QC)	BALF_18_lipid	BALF_18_C18_pos.d	MetaboLights	MTBLS591	http://identifiers.org/metabolights/MTBLS591	Data processing workflow	Data pre-processing and alignment	Compound annotation	Subtraction of contaminate and background compounds	Assembly of BALF database	Analysis of fragment ions using all ions analysis	BALFDB_LIPID.xlsx	MetaboLights	MTBLS591	http://identifiers.org/metabolights/MTBLS591	3	hydrophobic
BALF_19	BALF sample preparation	methanol	Liquid chromatography	Agilent 1290 Infinity HPLC	ZORBAX RRHD SB-C18	reversed phase	Mass spectrometry	positive	50-1700	Agilent 6545 Q-TOF	electrospray ionization	quadrupole time-of-flight	Quality control (QC)	BALF_19_lipid	BALF_19_C18_pos.d	MetaboLights	MTBLS591	http://identifiers.org/metabolights/MTBLS591	Data processing workflow	Data pre-processing and alignment	Compound annotation	Subtraction of contaminate and background compounds	Assembly of BALF database	Analysis of fragment ions using all ions analysis	BALFDB_LIPID.xlsx	MetaboLights	MTBLS591	http://identifiers.org/metabolights/MTBLS591	2	hydrophobic
BALF_20	BALF sample preparation	methanol	Liquid chromatography	Agilent 1290 Infinity HPLC	ZORBAX RRHD SB-C18	reversed phase	Mass spectrometry	positive	50-1700	Agilent 6545 Q-TOF	electrospray ionization	quadrupole time-of-flight	Quality control (QC)	BALF_20_lipid	BALF_20_C18_pos.d	MetaboLights	MTBLS591	http://identifiers.org/metabolights/MTBLS591	Data processing workflow	Data pre-processing and alignment	Compound annotation	Subtraction of contaminate and background compounds	Assembly of BALF database	Analysis of fragment ions using all ions analysis	BALFDB_LIPID.xlsx	MetaboLights	MTBLS591	http://identifiers.org/metabolights/MTBLS591	3	hydrophobic
BALF_21	BALF sample preparation	methanol	Liquid chromatography	Agilent 1290 Infinity HPLC	ZORBAX RRHD SB-C18	reversed phase	Mass spectrometry	positive	50-1700	Agilent 6545 Q-TOF	electrospray ionization	quadrupole time-of-flight	Quality control (QC)	BALF_21_lipid	BALF_21_C18_pos.d	MetaboLights	MTBLS591	http://identifiers.org/metabolights/MTBLS591	Data processing workflow	Data pre-processing and alignment	Compound annotation	Subtraction of contaminate and background compounds	Assembly of BALF database	Analysis of fragment ions using all ions analysis	BALFDB_LIPID.xlsx	MetaboLights	MTBLS591	http://identifiers.org/metabolights/MTBLS591	1	hydrophobic
BALF_22	BALF sample preparation	methanol	Liquid chromatography	Agilent 1290 Infinity HPLC	ZORBAX RRHD SB-C18	reversed phase	Mass spectrometry	positive	50-1700	Agilent 6545 Q-TOF	electrospray ionization	quadrupole time-of-flight	Quality control (QC)	BALF_22_lipid	BALF_22_C18_pos.d	MetaboLights	MTBLS591	http://identifiers.org/metabolights/MTBLS591	Data processing workflow	Data pre-processing and alignment	Compound annotation	Subtraction of contaminate and background compounds	Assembly of BALF database	Analysis of fragment ions using all ions analysis	BALFDB_LIPID.xlsx	MetaboLights	MTBLS591	http://identifiers.org/metabolights/MTBLS591	3	hydrophobic
BALF_23	BALF sample preparation	methanol	Liquid chromatography	Agilent 1290 Infinity HPLC	ZORBAX RRHD SB-C18	reversed phase	Mass spectrometry	positive	50-1700	Agilent 6545 Q-TOF	electrospray ionization	quadrupole time-of-flight	Quality control (QC)	BALF_23_lipid	BALF_23_C18_pos.d	MetaboLights	MTBLS591	http://identifiers.org/metabolights/MTBLS591	Data processing workflow	Data pre-processing and alignment	Compound annotation	Subtraction of contaminate and background compounds	Assembly of BALF database	Analysis of fragment ions using all ions analysis	BALFDB_LIPID.xlsx	MetaboLights	MTBLS591	http://identifiers.org/metabolights/MTBLS591	3	hydrophobic
BALF_24	BALF sample preparation	methanol	Liquid chromatography	Agilent 1290 Infinity HPLC	ZORBAX RRHD SB-C18	reversed phase	Mass spectrometry	positive	50-1700	Agilent 6545 Q-TOF	electrospray ionization	quadrupole time-of-flight	Quality control (QC)	BALF_24_lipid	BALF_24_C18_pos.d	MetaboLights	MTBLS591	http://identifiers.org/metabolights/MTBLS591	Data processing workflow	Data pre-processing and alignment	Compound annotation	Subtraction of contaminate and background compounds	Assembly of BALF database	Analysis of fragment ions using all ions analysis	BALFDB_LIPID.xlsx	MetaboLights	MTBLS591	http://identifiers.org/metabolights/MTBLS591	1	hydrophobic
BALF_25	BALF sample preparation	methanol	Liquid chromatography	Agilent 1290 Infinity HPLC	ZORBAX RRHD SB-C18	reversed phase	Mass spectrometry	positive	50-1700	Agilent 6545 Q-TOF	electrospray ionization	quadrupole time-of-flight	Quality control (QC)	BALF_25_lipid	BALF_25_C18_pos.d	MetaboLights	MTBLS591	http://identifiers.org/metabolights/MTBLS591	Data processing workflow	Data pre-processing and alignment	Compound annotation	Subtraction of contaminate and background compounds	Assembly of BALF database	Analysis of fragment ions using all ions analysis	BALFDB_LIPID.xlsx	MetaboLights	MTBLS591	http://identifiers.org/metabolights/MTBLS591	1	hydrophobic
BALF_26	BALF sample preparation	methanol	Liquid chromatography	Agilent 1290 Infinity HPLC	ZORBAX RRHD SB-C18	reversed phase	Mass spectrometry	positive	50-1700	Agilent 6545 Q-TOF	electrospray ionization	quadrupole time-of-flight	Quality control (QC)	BALF_26_lipid	BALF_26_C18_pos.d	MetaboLights	MTBLS591	http://identifiers.org/metabolights/MTBLS591	Data processing workflow	Data pre-processing and alignment	Compound annotation	Subtraction of contaminate and background compounds	Assembly of BALF database	Analysis of fragment ions using all ions analysis	BALFDB_LIPID.xlsx	MetaboLights	MTBLS591	http://identifiers.org/metabolights/MTBLS591	3	hydrophobic
BALF_27	BALF sample preparation	methanol	Liquid chromatography	Agilent 1290 Infinity HPLC	ZORBAX RRHD SB-C18	reversed phase	Mass spectrometry	positive	50-1700	Agilent 6545 Q-TOF	electrospray ionization	quadrupole time-of-flight	Quality control (QC)	BALF_27_lipid	BALF_27_C18_pos.d	MetaboLights	MTBLS591	http://identifiers.org/metabolights/MTBLS591	Data processing workflow	Data pre-processing and alignment	Compound annotation	Subtraction of contaminate and background compounds	Assembly of BALF database	Analysis of fragment ions using all ions analysis	BALFDB_LIPID.xlsx	MetaboLights	MTBLS591	http://identifiers.org/metabolights/MTBLS591	1	hydrophobic
BALF_28	BALF sample preparation	methanol	Liquid chromatography	Agilent 1290 Infinity HPLC	ZORBAX RRHD SB-C18	reversed phase	Mass spectrometry	positive	50-1700	Agilent 6545 Q-TOF	electrospray ionization	quadrupole time-of-flight	Quality control (QC)	BALF_28_lipid	BALF_28_C18_pos.d	MetaboLights	MTBLS591	http://identifiers.org/metabolights/MTBLS591	Data processing workflow	Data pre-processing and alignment	Compound annotation	Subtraction of contaminate and background compounds	Assembly of BALF database	Analysis of fragment ions using all ions analysis	BALFDB_LIPID.xlsx	MetaboLights	MTBLS591	http://identifiers.org/metabolights/MTBLS591	3	hydrophobic
BALF_29	BALF sample preparation	methanol	Liquid chromatography	Agilent 1290 Infinity HPLC	ZORBAX RRHD SB-C18	reversed phase	Mass spectrometry	positive	50-1700	Agilent 6545 Q-TOF	electrospray ionization	quadrupole time-of-flight	Quality control (QC)	BALF_29_lipid	BALF_29_C18_pos.d	MetaboLights	MTBLS591	http://identifiers.org/metabolights/MTBLS591	Data processing workflow	Data pre-processing and alignment	Compound annotation	Subtraction of contaminate and background compounds	Assembly of BALF database	Analysis of fragment ions using all ions analysis	BALFDB_LIPID.xlsx	MetaboLights	MTBLS591	http://identifiers.org/metabolights/MTBLS591	2	hydrophobic
BALF_30	BALF sample preparation	methanol	Liquid chromatography	Agilent 1290 Infinity HPLC	ZORBAX RRHD SB-C18	reversed phase	Mass spectrometry	positive	50-1700	Agilent 6545 Q-TOF	electrospray ionization	quadrupole time-of-flight	Quality control (QC)	BALF_30_lipid	BALF_30_C18_pos.d	MetaboLights	MTBLS591	http://identifiers.org/metabolights/MTBLS591	Data processing workflow	Data pre-processing and alignment	Compound annotation	Subtraction of contaminate and background compounds	Assembly of BALF database	Analysis of fragment ions using all ions analysis	BALFDB_LIPID.xlsx	MetaboLights	MTBLS591	http://identifiers.org/metabolights/MTBLS591	2	hydrophobic
BALF_31	BALF sample preparation	methanol	Liquid chromatography	Agilent 1290 Infinity HPLC	ZORBAX RRHD SB-C18	reversed phase	Mass spectrometry	positive	50-1700	Agilent 6545 Q-TOF	electrospray ionization	quadrupole time-of-flight	Quality control (QC)	BALF_31_lipid	BALF_31_C18_pos.d	MetaboLights	MTBLS591	http://identifiers.org/metabolights/MTBLS591	Data processing workflow	Data pre-processing and alignment	Compound annotation	Subtraction of contaminate and background compounds	Assembly of BALF database	Analysis of fragment ions using all ions analysis	BALFDB_LIPID.xlsx	MetaboLights	MTBLS591	http://identifiers.org/metabolights/MTBLS591	2	hydrophobic
BALF_32	BALF sample preparation	methanol	Liquid chromatography	Agilent 1290 Infinity HPLC	ZORBAX RRHD SB-C18	reversed phase	Mass spectrometry	positive	50-1700	Agilent 6545 Q-TOF	electrospray ionization	quadrupole time-of-flight	Quality control (QC)	BALF_32_lipid	BALF_32_C18_pos.d	MetaboLights	MTBLS591	http://identifiers.org/metabolights/MTBLS591	Data processing workflow	Data pre-processing and alignment	Compound annotation	Subtraction of contaminate and background compounds	Assembly of BALF database	Analysis of fragment ions using all ions analysis	BALFDB_LIPID.xlsx	MetaboLights	MTBLS591	http://identifiers.org/metabolights/MTBLS591	1	hydrophobic
BALF_33	BALF sample preparation	methanol	Liquid chromatography	Agilent 1290 Infinity HPLC	ZORBAX RRHD SB-C18	reversed phase	Mass spectrometry	positive	50-1700	Agilent 6545 Q-TOF	electrospray ionization	quadrupole time-of-flight	Quality control (QC)	BALF_33_lipid	BALF_33_C18_pos.d	MetaboLights	MTBLS591	http://identifiers.org/metabolights/MTBLS591	Data processing workflow	Data pre-processing and alignment	Compound annotation	Subtraction of contaminate and background compounds	Assembly of BALF database	Analysis of fragment ions using all ions analysis	BALFDB_LIPID.xlsx	MetaboLights	MTBLS591	http://identifiers.org/metabolights/MTBLS591	3	hydrophobic
BALF_34	BALF sample preparation	methanol	Liquid chromatography	Agilent 1290 Infinity HPLC	ZORBAX RRHD SB-C18	reversed phase	Mass spectrometry	positive	50-1700	Agilent 6545 Q-TOF	electrospray ionization	quadrupole time-of-flight	Quality control (QC)	BALF_34_lipid	BALF_34_C18_pos.d	MetaboLights	MTBLS591	http://identifiers.org/metabolights/MTBLS591	Data processing workflow	Data pre-processing and alignment	Compound annotation	Subtraction of contaminate and background compounds	Assembly of BALF database	Analysis of fragment ions using all ions analysis	BALFDB_LIPID.xlsx	MetaboLights	MTBLS591	http://identifiers.org/metabolights/MTBLS591	2	hydrophobic
BALF_35	BALF sample preparation	methanol	Liquid chromatography	Agilent 1290 Infinity HPLC	ZORBAX RRHD SB-C18	reversed phase	Mass spectrometry	positive	50-1700	Agilent 6545 Q-TOF	electrospray ionization	quadrupole time-of-flight	Quality control (QC)	BALF_35_lipid	BALF_35_C18_pos.d	MetaboLights	MTBLS591	http://identifiers.org/metabolights/MTBLS591	Data processing workflow	Data pre-processing and alignment	Compound annotation	Subtraction of contaminate and background compounds	Assembly of BALF database	Analysis of fragment ions using all ions analysis	BALFDB_LIPID.xlsx	MetaboLights	MTBLS591	http://identifiers.org/metabolights/MTBLS591	1	hydrophobic
BALF_36	BALF sample preparation	methanol	Liquid chromatography	Agilent 1290 Infinity HPLC	ZORBAX RRHD SB-C18	reversed phase	Mass spectrometry	positive	50-1700	Agilent 6545 Q-TOF	electrospray ionization	quadrupole time-of-flight	Quality control (QC)	BALF_36_lipid	BALF_36_C18_pos.d	MetaboLights	MTBLS591	http://identifiers.org/metabolights/MTBLS591	Data processing workflow	Data pre-processing and alignment	Compound annotation	Subtraction of contaminate and background compounds	Assembly of BALF database	Analysis of fragment ions using all ions analysis	BALFDB_LIPID.xlsx	MetaboLights	MTBLS591	http://identifiers.org/metabolights/MTBLS591	3	hydrophobic
BALF_37	BALF sample preparation	methanol	Liquid chromatography	Agilent 1290 Infinity HPLC	ZORBAX RRHD SB-C18	reversed phase	Mass spectrometry	positive	50-1700	Agilent 6545 Q-TOF	electrospray ionization	quadrupole time-of-flight	Quality control (QC)	BALF_37_lipid	BALF_37_C18_pos.d	MetaboLights	MTBLS591	http://identifiers.org/metabolights/MTBLS591	Data processing workflow	Data pre-processing and alignment	Compound annotation	Subtraction of contaminate and background compounds	Assembly of BALF database	Analysis of fragment ions using all ions analysis	BALFDB_LIPID.xlsx	MetaboLights	MTBLS591	http://identifiers.org/metabolights/MTBLS591	3	hydrophobic
BALF_38	BALF sample preparation	methanol	Liquid chromatography	Agilent 1290 Infinity HPLC	ZORBAX RRHD SB-C18	reversed phase	Mass spectrometry	positive	50-1700	Agilent 6545 Q-TOF	electrospray ionization	quadrupole time-of-flight	Quality control (QC)	BALF_38_lipid	BALF_38_C18_pos.d	MetaboLights	MTBLS591	http://identifiers.org/metabolights/MTBLS591	Data processing workflow	Data pre-processing and alignment	Compound annotation	Subtraction of contaminate and background compounds	Assembly of BALF database	Analysis of fragment ions using all ions analysis	BALFDB_LIPID.xlsx	MetaboLights	MTBLS591	http://identifiers.org/metabolights/MTBLS591	2	hydrophobic
BALF_39	BALF sample preparation	methanol	Liquid chromatography	Agilent 1290 Infinity HPLC	ZORBAX RRHD SB-C18	reversed phase	Mass spectrometry	positive	50-1700	Agilent 6545 Q-TOF	electrospray ionization	quadrupole time-of-flight	Quality control (QC)	BALF_39_lipid	BALF_39_C18_pos.d	MetaboLights	MTBLS591	http://identifiers.org/metabolights/MTBLS591	Data processing workflow	Data pre-processing and alignment	Compound annotation	Subtraction of contaminate and background compounds	Assembly of BALF database	Analysis of fragment ions using all ions analysis	BALFDB_LIPID.xlsx	MetaboLights	MTBLS591	http://identifiers.org/metabolights/MTBLS591	3	hydrophobic
BALF_40	BALF sample preparation	methanol	Liquid chromatography	Agilent 1290 Infinity HPLC	ZORBAX RRHD SB-C18	reversed phase	Mass spectrometry	positive	50-1700	Agilent 6545 Q-TOF	electrospray ionization	quadrupole time-of-flight	Quality control (QC)	BALF_40_lipid	BALF_40_C18_pos.d	MetaboLights	MTBLS591	http://identifiers.org/metabolights/MTBLS591	Data processing workflow	Data pre-processing and alignment	Compound annotation	Subtraction of contaminate and background compounds	Assembly of BALF database	Analysis of fragment ions using all ions analysis	BALFDB_LIPID.xlsx	MetaboLights	MTBLS591	http://identifiers.org/metabolights/MTBLS591	3	hydrophobic
BALF_41	BALF sample preparation	methanol	Liquid chromatography	Agilent 1290 Infinity HPLC	ZORBAX RRHD SB-C18	reversed phase	Mass spectrometry	positive	50-1700	Agilent 6545 Q-TOF	electrospray ionization	quadrupole time-of-flight	Quality control (QC)	BALF_41_lipid	BALF_41_C18_pos.d	MetaboLights	MTBLS591	http://identifiers.org/metabolights/MTBLS591	Data processing workflow	Data pre-processing and alignment	Compound annotation	Subtraction of contaminate and background compounds	Assembly of BALF database	Analysis of fragment ions using all ions analysis	BALFDB_LIPID.xlsx	MetaboLights	MTBLS591	http://identifiers.org/metabolights/MTBLS591	3	hydrophobic
BALF_42	BALF sample preparation	methanol	Liquid chromatography	Agilent 1290 Infinity HPLC	ZORBAX RRHD SB-C18	reversed phase	Mass spectrometry	positive	50-1700	Agilent 6545 Q-TOF	electrospray ionization	quadrupole time-of-flight	Quality control (QC)	BALF_42_lipid	BALF_42_C18_pos.d	MetaboLights	MTBLS591	http://identifiers.org/metabolights/MTBLS591	Data processing workflow	Data pre-processing and alignment	Compound annotation	Subtraction of contaminate and background compounds	Assembly of BALF database	Analysis of fragment ions using all ions analysis	BALFDB_LIPID.xlsx	MetaboLights	MTBLS591	http://identifiers.org/metabolights/MTBLS591	2	hydrophobic
BALF_43	BALF sample preparation	methanol	Liquid chromatography	Agilent 1290 Infinity HPLC	ZORBAX RRHD SB-C18	reversed phase	Mass spectrometry	positive	50-1700	Agilent 6545 Q-TOF	electrospray ionization	quadrupole time-of-flight	Quality control (QC)	BALF_43_lipid	BALF_43_C18_pos.d	MetaboLights	MTBLS591	http://identifiers.org/metabolights/MTBLS591	Data processing workflow	Data pre-processing and alignment	Compound annotation	Subtraction of contaminate and background compounds	Assembly of BALF database	Analysis of fragment ions using all ions analysis	BALFDB_LIPID.xlsx	MetaboLights	MTBLS591	http://identifiers.org/metabolights/MTBLS591	3	hydrophobic
BALF_44	BALF sample preparation	methanol	Liquid chromatography	Agilent 1290 Infinity HPLC	ZORBAX RRHD SB-C18	reversed phase	Mass spectrometry	positive	50-1700	Agilent 6545 Q-TOF	electrospray ionization	quadrupole time-of-flight	Quality control (QC)	BALF_44_lipid	BALF_44_C18_pos.d	MetaboLights	MTBLS591	http://identifiers.org/metabolights/MTBLS591	Data processing workflow	Data pre-processing and alignment	Compound annotation	Subtraction of contaminate and background compounds	Assembly of BALF database	Analysis of fragment ions using all ions analysis	BALFDB_LIPID.xlsx	MetaboLights	MTBLS591	http://identifiers.org/metabolights/MTBLS591	2	hydrophobic
BALF_45	BALF sample preparation	methanol	Liquid chromatography	Agilent 1290 Infinity HPLC	ZORBAX RRHD SB-C18	reversed phase	Mass spectrometry	positive	50-1700	Agilent 6545 Q-TOF	electrospray ionization	quadrupole time-of-flight	Quality control (QC)	BALF_45_lipid	BALF_45_C18_pos.d	MetaboLights	MTBLS591	http://identifiers.org/metabolights/MTBLS591	Data processing workflow	Data pre-processing and alignment	Compound annotation	Subtraction of contaminate and background compounds	Assembly of BALF database	Analysis of fragment ions using all ions analysis	BALFDB_LIPID.xlsx	MetaboLights	MTBLS591	http://identifiers.org/metabolights/MTBLS591	2	hydrophobic
BALF_46	BALF sample preparation	methanol	Liquid chromatography	Agilent 1290 Infinity HPLC	ZORBAX RRHD SB-C18	reversed phase	Mass spectrometry	positive	50-1700	Agilent 6545 Q-TOF	electrospray ionization	quadrupole time-of-flight	Quality control (QC)	BALF_46_lipid	BALF_46_C18_pos.d	MetaboLights	MTBLS591	http://identifiers.org/metabolights/MTBLS591	Data processing workflow	Data pre-processing and alignment	Compound annotation	Subtraction of contaminate and background compounds	Assembly of BALF database	Analysis of fragment ions using all ions analysis	BALFDB_LIPID.xlsx	MetaboLights	MTBLS591	http://identifiers.org/metabolights/MTBLS591	2	hydrophobic
BALF_47	BALF sample preparation	methanol	Liquid chromatography	Agilent 1290 Infinity HPLC	ZORBAX RRHD SB-C18	reversed phase	Mass spectrometry	positive	50-1700	Agilent 6545 Q-TOF	electrospray ionization	quadrupole time-of-flight	Quality control (QC)	BALF_47_lipid	BALF_47_C18_pos.d	MetaboLights	MTBLS591	http://identifiers.org/metabolights/MTBLS591	Data processing workflow	Data pre-processing and alignment	Compound annotation	Subtraction of contaminate and background compounds	Assembly of BALF database	Analysis of fragment ions using all ions analysis	BALFDB_LIPID.xlsx	MetaboLights	MTBLS591	http://identifiers.org/metabolights/MTBLS591	2	hydrophobic
BALF_48	BALF sample preparation	methanol	Liquid chromatography	Agilent 1290 Infinity HPLC	ZORBAX RRHD SB-C18	reversed phase	Mass spectrometry	positive	50-1700	Agilent 6545 Q-TOF	electrospray ionization	quadrupole time-of-flight	Quality control (QC)	BALF_48_lipid	BALF_48_C18_pos.d	MetaboLights	MTBLS591	http://identifiers.org/metabolights/MTBLS591	Data processing workflow	Data pre-processing and alignment	Compound annotation	Subtraction of contaminate and background compounds	Assembly of BALF database	Analysis of fragment ions using all ions analysis	BALFDB_LIPID.xlsx	MetaboLights	MTBLS591	http://identifiers.org/metabolights/MTBLS591	3	hydrophobic
BALF_49	BALF sample preparation	methanol	Liquid chromatography	Agilent 1290 Infinity HPLC	ZORBAX RRHD SB-C18	reversed phase	Mass spectrometry	positive	50-1700	Agilent 6545 Q-TOF	electrospray ionization	quadrupole time-of-flight	Quality control (QC)	BALF_49_lipid	BALF_49_C18_pos.d	MetaboLights	MTBLS591	http://identifiers.org/metabolights/MTBLS591	Data processing workflow	Data pre-processing and alignment	Compound annotation	Subtraction of contaminate and background compounds	Assembly of BALF database	Analysis of fragment ions using all ions analysis	BALFDB_LIPID.xlsx	MetaboLights	MTBLS591	http://identifiers.org/metabolights/MTBLS591	2	hydrophobic
BALF_50	BALF sample preparation	methanol	Liquid chromatography	Agilent 1290 Infinity HPLC	ZORBAX RRHD SB-C18	reversed phase	Mass spectrometry	positive	50-1700	Agilent 6545 Q-TOF	electrospray ionization	quadrupole time-of-flight	Quality control (QC)	BALF_50_lipid	BALF_50_C18_pos.d	MetaboLights	MTBLS591	http://identifiers.org/metabolights/MTBLS591	Data processing workflow	Data pre-processing and alignment	Compound annotation	Subtraction of contaminate and background compounds	Assembly of BALF database	Analysis of fragment ions using all ions analysis	BALFDB_LIPID.xlsx	MetaboLights	MTBLS591	http://identifiers.org/metabolights/MTBLS591	2	hydrophobic
BALF_51	BALF sample preparation	methanol	Liquid chromatography	Agilent 1290 Infinity HPLC	ZORBAX RRHD SB-C18	reversed phase	Mass spectrometry	positive	50-1700	Agilent 6545 Q-TOF	electrospray ionization	quadrupole time-of-flight	Quality control (QC)	BALF_51_lipid	BALF_51_C18_pos.d	MetaboLights	MTBLS591	http://identifiers.org/metabolights/MTBLS591	Data processing workflow	Data pre-processing and alignment	Compound annotation	Subtraction of contaminate and background compounds	Assembly of BALF database	Analysis of fragment ions using all ions analysis	BALFDB_LIPID.xlsx	MetaboLights	MTBLS591	http://identifiers.org/metabolights/MTBLS591	2	hydrophobic
BALF_52	BALF sample preparation	methanol	Liquid chromatography	Agilent 1290 Infinity HPLC	ZORBAX RRHD SB-C18	reversed phase	Mass spectrometry	positive	50-1700	Agilent 6545 Q-TOF	electrospray ionization	quadrupole time-of-flight	Quality control (QC)	BALF_52_lipid	BALF_52_C18_pos.d	MetaboLights	MTBLS591	http://identifiers.org/metabolights/MTBLS591	Data processing workflow	Data pre-processing and alignment	Compound annotation	Subtraction of contaminate and background compounds	Assembly of BALF database	Analysis of fragment ions using all ions analysis	BALFDB_LIPID.xlsx	MetaboLights	MTBLS591	http://identifiers.org/metabolights/MTBLS591	2	hydrophobic
BALF_53	BALF sample preparation	methanol	Liquid chromatography	Agilent 1290 Infinity HPLC	ZORBAX RRHD SB-C18	reversed phase	Mass spectrometry	positive	50-1700	Agilent 6545 Q-TOF	electrospray ionization	quadrupole time-of-flight	Quality control (QC)	BALF_53_lipid	BALF_53_C18_pos.d	MetaboLights	MTBLS591	http://identifiers.org/metabolights/MTBLS591	Data processing workflow	Data pre-processing and alignment	Compound annotation	Subtraction of contaminate and background compounds	Assembly of BALF database	Analysis of fragment ions using all ions analysis	BALFDB_LIPID.xlsx	MetaboLights	MTBLS591	http://identifiers.org/metabolights/MTBLS591	3	hydrophobic
BALF_54	BALF sample preparation	methanol	Liquid chromatography	Agilent 1290 Infinity HPLC	ZORBAX RRHD SB-C18	reversed phase	Mass spectrometry	positive	50-1700	Agilent 6545 Q-TOF	electrospray ionization	quadrupole time-of-flight	Quality control (QC)	BALF_54_lipid	BALF_54_C18_pos.d	MetaboLights	MTBLS591	http://identifiers.org/metabolights/MTBLS591	Data processing workflow	Data pre-processing and alignment	Compound annotation	Subtraction of contaminate and background compounds	Assembly of BALF database	Analysis of fragment ions using all ions analysis	BALFDB_LIPID.xlsx	MetaboLights	MTBLS591	http://identifiers.org/metabolights/MTBLS591	2	hydrophobic
BALF_55	BALF sample preparation	methanol	Liquid chromatography	Agilent 1290 Infinity HPLC	ZORBAX RRHD SB-C18	reversed phase	Mass spectrometry	positive	50-1700	Agilent 6545 Q-TOF	electrospray ionization	quadrupole time-of-flight	Quality control (QC)	BALF_55_lipid	BALF_55_C18_pos.d	MetaboLights	MTBLS591	http://identifiers.org/metabolights/MTBLS591	Data processing workflow	Data pre-processing and alignment	Compound annotation	Subtraction of contaminate and background compounds	Assembly of BALF database	Analysis of fragment ions using all ions analysis	BALFDB_LIPID.xlsx	MetaboLights	MTBLS591	http://identifiers.org/metabolights/MTBLS591	2	hydrophobic
BALF_56	BALF sample preparation	methanol	Liquid chromatography	Agilent 1290 Infinity HPLC	ZORBAX RRHD SB-C18	reversed phase	Mass spectrometry	positive	50-1700	Agilent 6545 Q-TOF	electrospray ionization	quadrupole time-of-flight	Quality control (QC)	BALF_56_lipid	BALF_56_C18_pos.d	MetaboLights	MTBLS591	http://identifiers.org/metabolights/MTBLS591	Data processing workflow	Data pre-processing and alignment	Compound annotation	Subtraction of contaminate and background compounds	Assembly of BALF database	Analysis of fragment ions using all ions analysis	BALFDB_LIPID.xlsx	MetaboLights	MTBLS591	http://identifiers.org/metabolights/MTBLS591	2	hydrophobic
BALF_57	BALF sample preparation	methanol	Liquid chromatography	Agilent 1290 Infinity HPLC	ZORBAX RRHD SB-C18	reversed phase	Mass spectrometry	positive	50-1700	Agilent 6545 Q-TOF	electrospray ionization	quadrupole time-of-flight	Quality control (QC)	BALF_57_lipid	BALF_57_C18_pos.d	MetaboLights	MTBLS591	http://identifiers.org/metabolights/MTBLS591	Data processing workflow	Data pre-processing and alignment	Compound annotation	Subtraction of contaminate and background compounds	Assembly of BALF database	Analysis of fragment ions using all ions analysis	BALFDB_LIPID.xlsx	MetaboLights	MTBLS591	http://identifiers.org/metabolights/MTBLS591	3	hydrophobic
BALF_58	BALF sample preparation	methanol	Liquid chromatography	Agilent 1290 Infinity HPLC	ZORBAX RRHD SB-C18	reversed phase	Mass spectrometry	positive	50-1700	Agilent 6545 Q-TOF	electrospray ionization	quadrupole time-of-flight	Quality control (QC)	BALF_58_lipid	BALF_58_C18_pos.d	MetaboLights	MTBLS591	http://identifiers.org/metabolights/MTBLS591	Data processing workflow	Data pre-processing and alignment	Compound annotation	Subtraction of contaminate and background compounds	Assembly of BALF database	Analysis of fragment ions using all ions analysis	BALFDB_LIPID.xlsx	MetaboLights	MTBLS591	http://identifiers.org/metabolights/MTBLS591	3	hydrophobic
BALF_59	BALF sample preparation	methanol	Liquid chromatography	Agilent 1290 Infinity HPLC	ZORBAX RRHD SB-C18	reversed phase	Mass spectrometry	positive	50-1700	Agilent 6545 Q-TOF	electrospray ionization	quadrupole time-of-flight	Quality control (QC)	BALF_59_lipid	BALF_59_C18_pos.d	MetaboLights	MTBLS591	http://identifiers.org/metabolights/MTBLS591	Data processing workflow	Data pre-processing and alignment	Compound annotation	Subtraction of contaminate and background compounds	Assembly of BALF database	Analysis of fragment ions using all ions analysis	BALFDB_LIPID.xlsx	MetaboLights	MTBLS591	http://identifiers.org/metabolights/MTBLS591	2	hydrophobic
BALF_60	BALF sample preparation	methanol	Liquid chromatography	Agilent 1290 Infinity HPLC	ZORBAX RRHD SB-C18	reversed phase	Mass spectrometry	positive	50-1700	Agilent 6545 Q-TOF	electrospray ionization	quadrupole time-of-flight	Quality control (QC)	BALF_60_lipid	BALF_60_C18_pos.d	MetaboLights	MTBLS591	http://identifiers.org/metabolights/MTBLS591	Data processing workflow	Data pre-processing and alignment	Compound annotation	Subtraction of contaminate and background compounds	Assembly of BALF database	Analysis of fragment ions using all ions analysis	BALFDB_LIPID.xlsx	MetaboLights	MTBLS591	http://identifiers.org/metabolights/MTBLS591	3	hydrophobic
BALF_61	BALF sample preparation	methanol	Liquid chromatography	Agilent 1290 Infinity HPLC	ZORBAX RRHD SB-C18	reversed phase	Mass spectrometry	positive	50-1700	Agilent 6545 Q-TOF	electrospray ionization	quadrupole time-of-flight	Quality control (QC)	BALF_61_lipid	BALF_61_C18_pos.d	MetaboLights	MTBLS591	http://identifiers.org/metabolights/MTBLS591	Data processing workflow	Data pre-processing and alignment	Compound annotation	Subtraction of contaminate and background compounds	Assembly of BALF database	Analysis of fragment ions using all ions analysis	BALFDB_LIPID.xlsx	MetaboLights	MTBLS591	http://identifiers.org/metabolights/MTBLS591	3	hydrophobic
BALF_62	BALF sample preparation	methanol	Liquid chromatography	Agilent 1290 Infinity HPLC	ZORBAX RRHD SB-C18	reversed phase	Mass spectrometry	positive	50-1700	Agilent 6545 Q-TOF	electrospray ionization	quadrupole time-of-flight	Quality control (QC)	BALF_62_lipid	BALF_62_C18_pos.d	MetaboLights	MTBLS591	http://identifiers.org/metabolights/MTBLS591	Data processing workflow	Data pre-processing and alignment	Compound annotation	Subtraction of contaminate and background compounds	Assembly of BALF database	Analysis of fragment ions using all ions analysis	BALFDB_LIPID.xlsx	MetaboLights	MTBLS591	http://identifiers.org/metabolights/MTBLS591	2	hydrophobic
BALF_63	BALF sample preparation	methanol	Liquid chromatography	Agilent 1290 Infinity HPLC	ZORBAX RRHD SB-C18	reversed phase	Mass spectrometry	positive	50-1700	Agilent 6545 Q-TOF	electrospray ionization	quadrupole time-of-flight	Quality control (QC)	BALF_63_lipid	BALF_63_C18_pos.d	MetaboLights	MTBLS591	http://identifiers.org/metabolights/MTBLS591	Data processing workflow	Data pre-processing and alignment	Compound annotation	Subtraction of contaminate and background compounds	Assembly of BALF database	Analysis of fragment ions using all ions analysis	BALFDB_LIPID.xlsx	MetaboLights	MTBLS591	http://identifiers.org/metabolights/MTBLS591	2	hydrophobic
BALF_64	BALF sample preparation	methanol	Liquid chromatography	Agilent 1290 Infinity HPLC	ZORBAX RRHD SB-C18	reversed phase	Mass spectrometry	positive	50-1700	Agilent 6545 Q-TOF	electrospray ionization	quadrupole time-of-flight	Quality control (QC)	BALF_64_lipid	BALF_64_C18_pos.d	MetaboLights	MTBLS591	http://identifiers.org/metabolights/MTBLS591	Data processing workflow	Data pre-processing and alignment	Compound annotation	Subtraction of contaminate and background compounds	Assembly of BALF database	Analysis of fragment ions using all ions analysis	BALFDB_LIPID.xlsx	MetaboLights	MTBLS591	http://identifiers.org/metabolights/MTBLS591	2	hydrophobic
BALF_65	BALF sample preparation	methanol	Liquid chromatography	Agilent 1290 Infinity HPLC	ZORBAX RRHD SB-C18	reversed phase	Mass spectrometry	positive	50-1700	Agilent 6545 Q-TOF	electrospray ionization	quadrupole time-of-flight	Quality control (QC)	BALF_65_lipid	BALF_65_C18_pos.d	MetaboLights	MTBLS591	http://identifiers.org/metabolights/MTBLS591	Data processing workflow	Data pre-processing and alignment	Compound annotation	Subtraction of contaminate and background compounds	Assembly of BALF database	Analysis of fragment ions using all ions analysis	BALFDB_LIPID.xlsx	MetaboLights	MTBLS591	http://identifiers.org/metabolights/MTBLS591	1	hydrophobic
BALF_66	BALF sample preparation	methanol	Liquid chromatography	Agilent 1290 Infinity HPLC	ZORBAX RRHD SB-C18	reversed phase	Mass spectrometry	positive	50-1700	Agilent 6545 Q-TOF	electrospray ionization	quadrupole time-of-flight	Quality control (QC)	BALF_66_lipid	BALF_66_C18_pos.d	MetaboLights	MTBLS591	http://identifiers.org/metabolights/MTBLS591	Data processing workflow	Data pre-processing and alignment	Compound annotation	Subtraction of contaminate and background compounds	Assembly of BALF database	Analysis of fragment ions using all ions analysis	BALFDB_LIPID.xlsx	MetaboLights	MTBLS591	http://identifiers.org/metabolights/MTBLS591	2	hydrophobic
BALF_67	BALF sample preparation	methanol	Liquid chromatography	Agilent 1290 Infinity HPLC	ZORBAX RRHD SB-C18	reversed phase	Mass spectrometry	positive	50-1700	Agilent 6545 Q-TOF	electrospray ionization	quadrupole time-of-flight	Quality control (QC)	BALF_67_lipid	BALF_67_C18_pos.d	MetaboLights	MTBLS591	http://identifiers.org/metabolights/MTBLS591	Data processing workflow	Data pre-processing and alignment	Compound annotation	Subtraction of contaminate and background compounds	Assembly of BALF database	Analysis of fragment ions using all ions analysis	BALFDB_LIPID.xlsx	MetaboLights	MTBLS591	http://identifiers.org/metabolights/MTBLS591	3	hydrophobic
BALF_68	BALF sample preparation	methanol	Liquid chromatography	Agilent 1290 Infinity HPLC	ZORBAX RRHD SB-C18	reversed phase	Mass spectrometry	positive	50-1700	Agilent 6545 Q-TOF	electrospray ionization	quadrupole time-of-flight	Quality control (QC)	BALF_68_lipid	BALF_68_C18_pos.d	MetaboLights	MTBLS591	http://identifiers.org/metabolights/MTBLS591	Data processing workflow	Data pre-processing and alignment	Compound annotation	Subtraction of contaminate and background compounds	Assembly of BALF database	Analysis of fragment ions using all ions analysis	BALFDB_LIPID.xlsx	MetaboLights	MTBLS591	http://identifiers.org/metabolights/MTBLS591	2	hydrophobic
BALF_69	BALF sample preparation	methanol	Liquid chromatography	Agilent 1290 Infinity HPLC	ZORBAX RRHD SB-C18	reversed phase	Mass spectrometry	positive	50-1700	Agilent 6545 Q-TOF	electrospray ionization	quadrupole time-of-flight	Quality control (QC)	BALF_69_lipid	BALF_69_C18_pos.d	MetaboLights	MTBLS591	http://identifiers.org/metabolights/MTBLS591	Data processing workflow	Data pre-processing and alignment	Compound annotation	Subtraction of contaminate and background compounds	Assembly of BALF database	Analysis of fragment ions using all ions analysis	BALFDB_LIPID.xlsx	MetaboLights	MTBLS591	http://identifiers.org/metabolights/MTBLS591	2	hydrophobic
BALF_70	BALF sample preparation	methanol	Liquid chromatography	Agilent 1290 Infinity HPLC	ZORBAX RRHD SB-C18	reversed phase	Mass spectrometry	positive	50-1700	Agilent 6545 Q-TOF	electrospray ionization	quadrupole time-of-flight	Quality control (QC)	BALF_70_lipid	BALF_70_C18_pos.d	MetaboLights	MTBLS591	http://identifiers.org/metabolights/MTBLS591	Data processing workflow	Data pre-processing and alignment	Compound annotation	Subtraction of contaminate and background compounds	Assembly of BALF database	Analysis of fragment ions using all ions analysis	BALFDB_LIPID.xlsx	MetaboLights	MTBLS591	http://identifiers.org/metabolights/MTBLS591	2	hydrophobic
BALF_71	BALF sample preparation	methanol	Liquid chromatography	Agilent 1290 Infinity HPLC	ZORBAX RRHD SB-C18	reversed phase	Mass spectrometry	positive	50-1700	Agilent 6545 Q-TOF	electrospray ionization	quadrupole time-of-flight	Quality control (QC)	BALF_71_lipid	BALF_71_C18_pos.d	MetaboLights	MTBLS591	http://identifiers.org/metabolights/MTBLS591	Data processing workflow	Data pre-processing and alignment	Compound annotation	Subtraction of contaminate and background compounds	Assembly of BALF database	Analysis of fragment ions using all ions analysis	BALFDB_LIPID.xlsx	MetaboLights	MTBLS591	http://identifiers.org/metabolights/MTBLS591	2	hydrophobic
BALF_72	BALF sample preparation	methanol	Liquid chromatography	Agilent 1290 Infinity HPLC	ZORBAX RRHD SB-C18	reversed phase	Mass spectrometry	positive	50-1700	Agilent 6545 Q-TOF	electrospray ionization	quadrupole time-of-flight	Quality control (QC)	BALF_72_lipid	BALF_72_C18_pos.d	MetaboLights	MTBLS591	http://identifiers.org/metabolights/MTBLS591	Data processing workflow	Data pre-processing and alignment	Compound annotation	Subtraction of contaminate and background compounds	Assembly of BALF database	Analysis of fragment ions using all ions analysis	BALFDB_LIPID.xlsx	MetaboLights	MTBLS591	http://identifiers.org/metabolights/MTBLS591	2	hydrophobic
BALF_73	BALF sample preparation	methanol	Liquid chromatography	Agilent 1290 Infinity HPLC	ZORBAX RRHD SB-C18	reversed phase	Mass spectrometry	positive	50-1700	Agilent 6545 Q-TOF	electrospray ionization	quadrupole time-of-flight	Quality control (QC)	BALF_73_lipid	BALF_73_C18_pos.d	MetaboLights	MTBLS591	http://identifiers.org/metabolights/MTBLS591	Data processing workflow	Data pre-processing and alignment	Compound annotation	Subtraction of contaminate and background compounds	Assembly of BALF database	Analysis of fragment ions using all ions analysis	BALFDB_LIPID.xlsx	MetaboLights	MTBLS591	http://identifiers.org/metabolights/MTBLS591	2	hydrophobic
BALF_74	BALF sample preparation	methanol	Liquid chromatography	Agilent 1290 Infinity HPLC	ZORBAX RRHD SB-C18	reversed phase	Mass spectrometry	positive	50-1700	Agilent 6545 Q-TOF	electrospray ionization	quadrupole time-of-flight	Quality control (QC)	BALF_74_lipid	BALF_74_C18_pos.d	MetaboLights	MTBLS591	http://identifiers.org/metabolights/MTBLS591	Data processing workflow	Data pre-processing and alignment	Compound annotation	Subtraction of contaminate and background compounds	Assembly of BALF database	Analysis of fragment ions using all ions analysis	BALFDB_LIPID.xlsx	MetaboLights	MTBLS591	http://identifiers.org/metabolights/MTBLS591	3	hydrophobic
BALF_75	BALF sample preparation	methanol	Liquid chromatography	Agilent 1290 Infinity HPLC	ZORBAX RRHD SB-C18	reversed phase	Mass spectrometry	positive	50-1700	Agilent 6545 Q-TOF	electrospray ionization	quadrupole time-of-flight	Quality control (QC)	BALF_75_lipid	BALF_75_C18_pos.d	MetaboLights	MTBLS591	http://identifiers.org/metabolights/MTBLS591	Data processing workflow	Data pre-processing and alignment	Compound annotation	Subtraction of contaminate and background compounds	Assembly of BALF database	Analysis of fragment ions using all ions analysis	BALFDB_LIPID.xlsx	MetaboLights	MTBLS591	http://identifiers.org/metabolights/MTBLS591	2	hydrophobic
BALF_76	BALF sample preparation	methanol	Liquid chromatography	Agilent 1290 Infinity HPLC	ZORBAX RRHD SB-C18	reversed phase	Mass spectrometry	positive	50-1700	Agilent 6545 Q-TOF	electrospray ionization	quadrupole time-of-flight	Quality control (QC)	BALF_76_lipid	BALF_76_C18_pos.d	MetaboLights	MTBLS591	http://identifiers.org/metabolights/MTBLS591	Data processing workflow	Data pre-processing and alignment	Compound annotation	Subtraction of contaminate and background compounds	Assembly of BALF database	Analysis of fragment ions using all ions analysis	BALFDB_LIPID.xlsx	MetaboLights	MTBLS591	http://identifiers.org/metabolights/MTBLS591	2	hydrophobic
BALF_77	BALF sample preparation	methanol	Liquid chromatography	Agilent 1290 Infinity HPLC	ZORBAX RRHD SB-C18	reversed phase	Mass spectrometry	positive	50-1700	Agilent 6545 Q-TOF	electrospray ionization	quadrupole time-of-flight	Quality control (QC)	BALF_77_lipid	BALF_77_C18_pos.d	MetaboLights	MTBLS591	http://identifiers.org/metabolights/MTBLS591	Data processing workflow	Data pre-processing and alignment	Compound annotation	Subtraction of contaminate and background compounds	Assembly of BALF database	Analysis of fragment ions using all ions analysis	BALFDB_LIPID.xlsx	MetaboLights	MTBLS591	http://identifiers.org/metabolights/MTBLS591	3	hydrophobic
BALF_78	BALF sample preparation	methanol	Liquid chromatography	Agilent 1290 Infinity HPLC	ZORBAX RRHD SB-C18	reversed phase	Mass spectrometry	positive	50-1700	Agilent 6545 Q-TOF	electrospray ionization	quadrupole time-of-flight	Quality control (QC)	BALF_78_lipid	BALF_78_C18_pos.d	MetaboLights	MTBLS591	http://identifiers.org/metabolights/MTBLS591	Data processing workflow	Data pre-processing and alignment	Compound annotation	Subtraction of contaminate and background compounds	Assembly of BALF database	Analysis of fragment ions using all ions analysis	BALFDB_LIPID.xlsx	MetaboLights	MTBLS591	http://identifiers.org/metabolights/MTBLS591	2	hydrophobic
BALF_79	BALF sample preparation	methanol	Liquid chromatography	Agilent 1290 Infinity HPLC	ZORBAX RRHD SB-C18	reversed phase	Mass spectrometry	positive	50-1700	Agilent 6545 Q-TOF	electrospray ionization	quadrupole time-of-flight	Quality control (QC)	BALF_79_lipid	BALF_79_C18_pos.d	MetaboLights	MTBLS591	http://identifiers.org/metabolights/MTBLS591	Data processing workflow	Data pre-processing and alignment	Compound annotation	Subtraction of contaminate and background compounds	Assembly of BALF database	Analysis of fragment ions using all ions analysis	BALFDB_LIPID.xlsx	MetaboLights	MTBLS591	http://identifiers.org/metabolights/MTBLS591	2	hydrophobic
BALF_80	BALF sample preparation	methanol	Liquid chromatography	Agilent 1290 Infinity HPLC	ZORBAX RRHD SB-C18	reversed phase	Mass spectrometry	positive	50-1700	Agilent 6545 Q-TOF	electrospray ionization	quadrupole time-of-flight	Quality control (QC)	BALF_80_lipid	BALF_80_C18_pos.d	MetaboLights	MTBLS591	http://identifiers.org/metabolights/MTBLS591	Data processing workflow	Data pre-processing and alignment	Compound annotation	Subtraction of contaminate and background compounds	Assembly of BALF database	Analysis of fragment ions using all ions analysis	BALFDB_LIPID.xlsx	MetaboLights	MTBLS591	http://identifiers.org/metabolights/MTBLS591	4	hydrophobic
BALF_81	BALF sample preparation	methanol	Liquid chromatography	Agilent 1290 Infinity HPLC	ZORBAX RRHD SB-C18	reversed phase	Mass spectrometry	positive	50-1700	Agilent 6545 Q-TOF	electrospray ionization	quadrupole time-of-flight	Quality control (QC)	BALF_81_lipid	BALF_81_C18_pos.d	MetaboLights	MTBLS591	http://identifiers.org/metabolights/MTBLS591	Data processing workflow	Data pre-processing and alignment	Compound annotation	Subtraction of contaminate and background compounds	Assembly of BALF database	Analysis of fragment ions using all ions analysis	BALFDB_LIPID.xlsx	MetaboLights	MTBLS591	http://identifiers.org/metabolights/MTBLS591	2	hydrophobic
BALF_82	BALF sample preparation	methanol	Liquid chromatography	Agilent 1290 Infinity HPLC	ZORBAX RRHD SB-C18	reversed phase	Mass spectrometry	positive	50-1700	Agilent 6545 Q-TOF	electrospray ionization	quadrupole time-of-flight	Quality control (QC)	BALF_82_lipid	BALF_82_C18_pos.d	MetaboLights	MTBLS591	http://identifiers.org/metabolights/MTBLS591	Data processing workflow	Data pre-processing and alignment	Compound annotation	Subtraction of contaminate and background compounds	Assembly of BALF database	Analysis of fragment ions using all ions analysis	BALFDB_LIPID.xlsx	MetaboLights	MTBLS591	http://identifiers.org/metabolights/MTBLS591	2	hydrophobic
BALF_83	BALF sample preparation	methanol	Liquid chromatography	Agilent 1290 Infinity HPLC	ZORBAX RRHD SB-C18	reversed phase	Mass spectrometry	positive	50-1700	Agilent 6545 Q-TOF	electrospray ionization	quadrupole time-of-flight	Quality control (QC)	BALF_83_lipid	BALF_83_C18_pos.d	MetaboLights	MTBLS591	http://identifiers.org/metabolights/MTBLS591	Data processing workflow	Data pre-processing and alignment	Compound annotation	Subtraction of contaminate and background compounds	Assembly of BALF database	Analysis of fragment ions using all ions analysis	BALFDB_LIPID.xlsx	MetaboLights	MTBLS591	http://identifiers.org/metabolights/MTBLS591	3	hydrophobic
BALF_84	BALF sample preparation	methanol	Liquid chromatography	Agilent 1290 Infinity HPLC	ZORBAX RRHD SB-C18	reversed phase	Mass spectrometry	positive	50-1700	Agilent 6545 Q-TOF	electrospray ionization	quadrupole time-of-flight	Quality control (QC)	BALF_84_lipid	BALF_84_C18_pos.d	MetaboLights	MTBLS591	http://identifiers.org/metabolights/MTBLS591	Data processing workflow	Data pre-processing and alignment	Compound annotation	Subtraction of contaminate and background compounds	Assembly of BALF database	Analysis of fragment ions using all ions analysis	BALFDB_LIPID.xlsx	MetaboLights	MTBLS591	http://identifiers.org/metabolights/MTBLS591	2	hydrophobic
BALF_85	BALF sample preparation	methanol	Liquid chromatography	Agilent 1290 Infinity HPLC	ZORBAX RRHD SB-C18	reversed phase	Mass spectrometry	positive	50-1700	Agilent 6545 Q-TOF	electrospray ionization	quadrupole time-of-flight	Quality control (QC)	BALF_85_lipid	BALF_85_C18_pos.d	MetaboLights	MTBLS591	http://identifiers.org/metabolights/MTBLS591	Data processing workflow	Data pre-processing and alignment	Compound annotation	Subtraction of contaminate and background compounds	Assembly of BALF database	Analysis of fragment ions using all ions analysis	BALFDB_LIPID.xlsx	MetaboLights	MTBLS591	http://identifiers.org/metabolights/MTBLS591	3	hydrophobic
BALF_86	BALF sample preparation	methanol	Liquid chromatography	Agilent 1290 Infinity HPLC	ZORBAX RRHD SB-C18	reversed phase	Mass spectrometry	positive	50-1700	Agilent 6545 Q-TOF	electrospray ionization	quadrupole time-of-flight	Quality control (QC)	BALF_86_lipid	BALF_86_C18_pos.d	MetaboLights	MTBLS591	http://identifiers.org/metabolights/MTBLS591	Data processing workflow	Data pre-processing and alignment	Compound annotation	Subtraction of contaminate and background compounds	Assembly of BALF database	Analysis of fragment ions using all ions analysis	BALFDB_LIPID.xlsx	MetaboLights	MTBLS591	http://identifiers.org/metabolights/MTBLS591	2	hydrophobic
BALF_87	BALF sample preparation	methanol	Liquid chromatography	Agilent 1290 Infinity HPLC	ZORBAX RRHD SB-C18	reversed phase	Mass spectrometry	positive	50-1700	Agilent 6545 Q-TOF	electrospray ionization	quadrupole time-of-flight	Quality control (QC)	BALF_87_lipid	BALF_87_C18_pos.d	MetaboLights	MTBLS591	http://identifiers.org/metabolights/MTBLS591	Data processing workflow	Data pre-processing and alignment	Compound annotation	Subtraction of contaminate and background compounds	Assembly of BALF database	Analysis of fragment ions using all ions analysis	BALFDB_LIPID.xlsx	MetaboLights	MTBLS591	http://identifiers.org/metabolights/MTBLS591	2	hydrophobic
BALF_88	BALF sample preparation	methanol	Liquid chromatography	Agilent 1290 Infinity HPLC	ZORBAX RRHD SB-C18	reversed phase	Mass spectrometry	positive	50-1700	Agilent 6545 Q-TOF	electrospray ionization	quadrupole time-of-flight	Quality control (QC)	BALF_88_lipid	BALF_88_C18_pos.d	MetaboLights	MTBLS591	http://identifiers.org/metabolights/MTBLS591	Data processing workflow	Data pre-processing and alignment	Compound annotation	Subtraction of contaminate and background compounds	Assembly of BALF database	Analysis of fragment ions using all ions analysis	BALFDB_LIPID.xlsx	MetaboLights	MTBLS591	http://identifiers.org/metabolights/MTBLS591	2	hydrophobic
BALF_89	BALF sample preparation	methanol	Liquid chromatography	Agilent 1290 Infinity HPLC	ZORBAX RRHD SB-C18	reversed phase	Mass spectrometry	positive	50-1700	Agilent 6545 Q-TOF	electrospray ionization	quadrupole time-of-flight	Quality control (QC)	BALF_89_lipid	BALF_89_C18_pos.d	MetaboLights	MTBLS591	http://identifiers.org/metabolights/MTBLS591	Data processing workflow	Data pre-processing and alignment	Compound annotation	Subtraction of contaminate and background compounds	Assembly of BALF database	Analysis of fragment ions using all ions analysis	BALFDB_LIPID.xlsx	MetaboLights	MTBLS591	http://identifiers.org/metabolights/MTBLS591	2	hydrophobic
BALF_90	BALF sample preparation	methanol	Liquid chromatography	Agilent 1290 Infinity HPLC	ZORBAX RRHD SB-C18	reversed phase	Mass spectrometry	positive	50-1700	Agilent 6545 Q-TOF	electrospray ionization	quadrupole time-of-flight	Quality control (QC)	BALF_90_lipid	BALF_90_C18_pos.d	MetaboLights	MTBLS591	http://identifiers.org/metabolights/MTBLS591	Data processing workflow	Data pre-processing and alignment	Compound annotation	Subtraction of contaminate and background compounds	Assembly of BALF database	Analysis of fragment ions using all ions analysis	BALFDB_LIPID.xlsx	MetaboLights	MTBLS591	http://identifiers.org/metabolights/MTBLS591	3	hydrophobic
BALF_91	BALF sample preparation	methanol	Liquid chromatography	Agilent 1290 Infinity HPLC	ZORBAX RRHD SB-C18	reversed phase	Mass spectrometry	positive	50-1700	Agilent 6545 Q-TOF	electrospray ionization	quadrupole time-of-flight	Quality control (QC)	BALF_91_lipid	BALF_91_C18_pos.d	MetaboLights	MTBLS591	http://identifiers.org/metabolights/MTBLS591	Data processing workflow	Data pre-processing and alignment	Compound annotation	Subtraction of contaminate and background compounds	Assembly of BALF database	Analysis of fragment ions using all ions analysis	BALFDB_LIPID.xlsx	MetaboLights	MTBLS591	http://identifiers.org/metabolights/MTBLS591	2	hydrophobic
BALF_92	BALF sample preparation	methanol	Liquid chromatography	Agilent 1290 Infinity HPLC	ZORBAX RRHD SB-C18	reversed phase	Mass spectrometry	positive	50-1700	Agilent 6545 Q-TOF	electrospray ionization	quadrupole time-of-flight	Quality control (QC)	BALF_92_lipid	BALF_92_C18_pos.d	MetaboLights	MTBLS591	http://identifiers.org/metabolights/MTBLS591	Data processing workflow	Data pre-processing and alignment	Compound annotation	Subtraction of contaminate and background compounds	Assembly of BALF database	Analysis of fragment ions using all ions analysis	BALFDB_LIPID.xlsx	MetaboLights	MTBLS591	http://identifiers.org/metabolights/MTBLS591	4	hydrophobic
BALF_93	BALF sample preparation	methanol	Liquid chromatography	Agilent 1290 Infinity HPLC	ZORBAX RRHD SB-C18	reversed phase	Mass spectrometry	positive	50-1700	Agilent 6545 Q-TOF	electrospray ionization	quadrupole time-of-flight	Quality control (QC)	BALF_93_lipid	BALF_93_C18_pos.d	MetaboLights	MTBLS591	http://identifiers.org/metabolights/MTBLS591	Data processing workflow	Data pre-processing and alignment	Compound annotation	Subtraction of contaminate and background compounds	Assembly of BALF database	Analysis of fragment ions using all ions analysis	BALFDB_LIPID.xlsx	MetaboLights	MTBLS591	http://identifiers.org/metabolights/MTBLS591	4	hydrophobic
BALF_94	BALF sample preparation	methanol	Liquid chromatography	Agilent 1290 Infinity HPLC	ZORBAX RRHD SB-C18	reversed phase	Mass spectrometry	positive	50-1700	Agilent 6545 Q-TOF	electrospray ionization	quadrupole time-of-flight	Quality control (QC)	BALF_94_lipid	BALF_94_C18_pos.d	MetaboLights	MTBLS591	http://identifiers.org/metabolights/MTBLS591	Data processing workflow	Data pre-processing and alignment	Compound annotation	Subtraction of contaminate and background compounds	Assembly of BALF database	Analysis of fragment ions using all ions analysis	BALFDB_LIPID.xlsx	MetaboLights	MTBLS591	http://identifiers.org/metabolights/MTBLS591	2	hydrophobic
BALF_95	BALF sample preparation	methanol	Liquid chromatography	Agilent 1290 Infinity HPLC	ZORBAX RRHD SB-C18	reversed phase	Mass spectrometry	positive	50-1700	Agilent 6545 Q-TOF	electrospray ionization	quadrupole time-of-flight	Quality control (QC)	BALF_95_lipid	BALF_95_C18_pos.d	MetaboLights	MTBLS591	http://identifiers.org/metabolights/MTBLS591	Data processing workflow	Data pre-processing and alignment	Compound annotation	Subtraction of contaminate and background compounds	Assembly of BALF database	Analysis of fragment ions using all ions analysis	BALFDB_LIPID.xlsx	MetaboLights	MTBLS591	http://identifiers.org/metabolights/MTBLS591	2	hydrophobic
BALF_96	BALF sample preparation	methanol	Liquid chromatography	Agilent 1290 Infinity HPLC	ZORBAX RRHD SB-C18	reversed phase	Mass spectrometry	positive	50-1700	Agilent 6545 Q-TOF	electrospray ionization	quadrupole time-of-flight	Quality control (QC)	BALF_96_lipid	BALF_96_C18_pos.d	MetaboLights	MTBLS591	http://identifiers.org/metabolights/MTBLS591	Data processing workflow	Data pre-processing and alignment	Compound annotation	Subtraction of contaminate and background compounds	Assembly of BALF database	Analysis of fragment ions using all ions analysis	BALFDB_LIPID.xlsx	MetaboLights	MTBLS591	http://identifiers.org/metabolights/MTBLS591	3	hydrophobic
BALF_97	BALF sample preparation	methanol	Liquid chromatography	Agilent 1290 Infinity HPLC	ZORBAX RRHD SB-C18	reversed phase	Mass spectrometry	positive	50-1700	Agilent 6545 Q-TOF	electrospray ionization	quadrupole time-of-flight	Quality control (QC)	BALF_97_lipid	BALF_97_C18_pos.d	MetaboLights	MTBLS591	http://identifiers.org/metabolights/MTBLS591	Data processing workflow	Data pre-processing and alignment	Compound annotation	Subtraction of contaminate and background compounds	Assembly of BALF database	Analysis of fragment ions using all ions analysis	BALFDB_LIPID.xlsx	MetaboLights	MTBLS591	http://identifiers.org/metabolights/MTBLS591	2	hydrophobic
BALF_98	BALF sample preparation	methanol	Liquid chromatography	Agilent 1290 Infinity HPLC	ZORBAX RRHD SB-C18	reversed phase	Mass spectrometry	positive	50-1700	Agilent 6545 Q-TOF	electrospray ionization	quadrupole time-of-flight	Quality control (QC)	BALF_98_lipid	BALF_98_C18_pos.d	MetaboLights	MTBLS591	http://identifiers.org/metabolights/MTBLS591	Data processing workflow	Data pre-processing and alignment	Compound annotation	Subtraction of contaminate and background compounds	Assembly of BALF database	Analysis of fragment ions using all ions analysis	BALFDB_LIPID.xlsx	MetaboLights	MTBLS591	http://identifiers.org/metabolights/MTBLS591	1	hydrophobic
BALF_99	BALF sample preparation	methanol	Liquid chromatography	Agilent 1290 Infinity HPLC	ZORBAX RRHD SB-C18	reversed phase	Mass spectrometry	positive	50-1700	Agilent 6545 Q-TOF	electrospray ionization	quadrupole time-of-flight	Quality control (QC)	BALF_99_lipid	BALF_99_C18_pos.d	MetaboLights	MTBLS591	http://identifiers.org/metabolights/MTBLS591	Data processing workflow	Data pre-processing and alignment	Compound annotation	Subtraction of contaminate and background compounds	Assembly of BALF database	Analysis of fragment ions using all ions analysis	BALFDB_LIPID.xlsx	MetaboLights	MTBLS591	http://identifiers.org/metabolights/MTBLS591	3	hydrophobic
BALF_100	BALF sample preparation	methanol	Liquid chromatography	Agilent 1290 Infinity HPLC	ZORBAX RRHD SB-C18	reversed phase	Mass spectrometry	positive	50-1700	Agilent 6545 Q-TOF	electrospray ionization	quadrupole time-of-flight	Quality control (QC)	BALF_100_lipid	BALF_100_C18_pos.d	MetaboLights	MTBLS591	http://identifiers.org/metabolights/MTBLS591	Data processing workflow	Data pre-processing and alignment	Compound annotation	Subtraction of contaminate and background compounds	Assembly of BALF database	Analysis of fragment ions using all ions analysis	BALFDB_LIPID.xlsx	MetaboLights	MTBLS591	http://identifiers.org/metabolights/MTBLS591	2	hydrophobic
BALF_101	BALF sample preparation	methanol	Liquid chromatography	Agilent 1290 Infinity HPLC	ZORBAX RRHD SB-C18	reversed phase	Mass spectrometry	positive	50-1700	Agilent 6545 Q-TOF	electrospray ionization	quadrupole time-of-flight	Quality control (QC)	BALF_101_lipid	BALF_101_C18_pos.d	MetaboLights	MTBLS591	http://identifiers.org/metabolights/MTBLS591	Data processing workflow	Data pre-processing and alignment	Compound annotation	Subtraction of contaminate and background compounds	Assembly of BALF database	Analysis of fragment ions using all ions analysis	BALFDB_LIPID.xlsx	MetaboLights	MTBLS591	http://identifiers.org/metabolights/MTBLS591	1	hydrophobic
BALF_102	BALF sample preparation	methanol	Liquid chromatography	Agilent 1290 Infinity HPLC	ZORBAX RRHD SB-C18	reversed phase	Mass spectrometry	positive	50-1700	Agilent 6545 Q-TOF	electrospray ionization	quadrupole time-of-flight	Quality control (QC)	BALF_102_lipid	BALF_102_C18_pos.d	MetaboLights	MTBLS591	http://identifiers.org/metabolights/MTBLS591	Data processing workflow	Data pre-processing and alignment	Compound annotation	Subtraction of contaminate and background compounds	Assembly of BALF database	Analysis of fragment ions using all ions analysis	BALFDB_LIPID.xlsx	MetaboLights	MTBLS591	http://identifiers.org/metabolights/MTBLS591	2	hydrophobic
BALF_103	BALF sample preparation	methanol	Liquid chromatography	Agilent 1290 Infinity HPLC	ZORBAX RRHD SB-C18	reversed phase	Mass spectrometry	positive	50-1700	Agilent 6545 Q-TOF	electrospray ionization	quadrupole time-of-flight	Quality control (QC)	BALF_103_lipid	BALF_103_C18_pos.d	MetaboLights	MTBLS591	http://identifiers.org/metabolights/MTBLS591	Data processing workflow	Data pre-processing and alignment	Compound annotation	Subtraction of contaminate and background compounds	Assembly of BALF database	Analysis of fragment ions using all ions analysis	BALFDB_LIPID.xlsx	MetaboLights	MTBLS591	http://identifiers.org/metabolights/MTBLS591	3	hydrophobic
BALF_104	BALF sample preparation	methanol	Liquid chromatography	Agilent 1290 Infinity HPLC	ZORBAX RRHD SB-C18	reversed phase	Mass spectrometry	positive	50-1700	Agilent 6545 Q-TOF	electrospray ionization	quadrupole time-of-flight	Quality control (QC)	BALF_104_lipid	BALF_104_C18_pos.d	MetaboLights	MTBLS591	http://identifiers.org/metabolights/MTBLS591	Data processing workflow	Data pre-processing and alignment	Compound annotation	Subtraction of contaminate and background compounds	Assembly of BALF database	Analysis of fragment ions using all ions analysis	BALFDB_LIPID.xlsx	MetaboLights	MTBLS591	http://identifiers.org/metabolights/MTBLS591	4	hydrophobic
BALF_105	BALF sample preparation	methanol	Liquid chromatography	Agilent 1290 Infinity HPLC	ZORBAX RRHD SB-C18	reversed phase	Mass spectrometry	positive	50-1700	Agilent 6545 Q-TOF	electrospray ionization	quadrupole time-of-flight	Quality control (QC)	BALF_105_lipid	BALF_105_C18_pos.d	MetaboLights	MTBLS591	http://identifiers.org/metabolights/MTBLS591	Data processing workflow	Data pre-processing and alignment	Compound annotation	Subtraction of contaminate and background compounds	Assembly of BALF database	Analysis of fragment ions using all ions analysis	BALFDB_LIPID.xlsx	MetaboLights	MTBLS591	http://identifiers.org/metabolights/MTBLS591	2	hydrophobic
BALF_106	BALF sample preparation	methanol	Liquid chromatography	Agilent 1290 Infinity HPLC	ZORBAX RRHD SB-C18	reversed phase	Mass spectrometry	positive	50-1700	Agilent 6545 Q-TOF	electrospray ionization	quadrupole time-of-flight	Quality control (QC)	BALF_106_lipid	BALF_106_C18_pos.d	MetaboLights	MTBLS591	http://identifiers.org/metabolights/MTBLS591	Data processing workflow	Data pre-processing and alignment	Compound annotation	Subtraction of contaminate and background compounds	Assembly of BALF database	Analysis of fragment ions using all ions analysis	BALFDB_LIPID.xlsx	MetaboLights	MTBLS591	http://identifiers.org/metabolights/MTBLS591	2	hydrophobic
BALF_107	BALF sample preparation	methanol	Liquid chromatography	Agilent 1290 Infinity HPLC	ZORBAX RRHD SB-C18	reversed phase	Mass spectrometry	positive	50-1700	Agilent 6545 Q-TOF	electrospray ionization	quadrupole time-of-flight	Quality control (QC)	BALF_107_lipid	BALF_107_C18_pos.d	MetaboLights	MTBLS591	http://identifiers.org/metabolights/MTBLS591	Data processing workflow	Data pre-processing and alignment	Compound annotation	Subtraction of contaminate and background compounds	Assembly of BALF database	Analysis of fragment ions using all ions analysis	BALFDB_LIPID.xlsx	MetaboLights	MTBLS591	http://identifiers.org/metabolights/MTBLS591	2	hydrophobic
BALF_108	BALF sample preparation	methanol	Liquid chromatography	Agilent 1290 Infinity HPLC	ZORBAX RRHD SB-C18	reversed phase	Mass spectrometry	positive	50-1700	Agilent 6545 Q-TOF	electrospray ionization	quadrupole time-of-flight	Quality control (QC)	BALF_108_lipid	BALF_108_C18_pos.d	MetaboLights	MTBLS591	http://identifiers.org/metabolights/MTBLS591	Data processing workflow	Data pre-processing and alignment	Compound annotation	Subtraction of contaminate and background compounds	Assembly of BALF database	Analysis of fragment ions using all ions analysis	BALFDB_LIPID.xlsx	MetaboLights	MTBLS591	http://identifiers.org/metabolights/MTBLS591	2	hydrophobic
BALF_109	BALF sample preparation	methanol	Liquid chromatography	Agilent 1290 Infinity HPLC	ZORBAX RRHD SB-C18	reversed phase	Mass spectrometry	positive	50-1700	Agilent 6545 Q-TOF	electrospray ionization	quadrupole time-of-flight	Quality control (QC)	BALF_109_lipid	BALF_109_C18_pos.d	MetaboLights	MTBLS591	http://identifiers.org/metabolights/MTBLS591	Data processing workflow	Data pre-processing and alignment	Compound annotation	Subtraction of contaminate and background compounds	Assembly of BALF database	Analysis of fragment ions using all ions analysis	BALFDB_LIPID.xlsx	MetaboLights	MTBLS591	http://identifiers.org/metabolights/MTBLS591	3	hydrophobic
BALF_110	BALF sample preparation	methanol	Liquid chromatography	Agilent 1290 Infinity HPLC	ZORBAX RRHD SB-C18	reversed phase	Mass spectrometry	positive	50-1700	Agilent 6545 Q-TOF	electrospray ionization	quadrupole time-of-flight	Quality control (QC)	BALF_110_lipid	BALF_110_C18_pos.d	MetaboLights	MTBLS591	http://identifiers.org/metabolights/MTBLS591	Data processing workflow	Data pre-processing and alignment	Compound annotation	Subtraction of contaminate and background compounds	Assembly of BALF database	Analysis of fragment ions using all ions analysis	BALFDB_LIPID.xlsx	MetaboLights	MTBLS591	http://identifiers.org/metabolights/MTBLS591	2	hydrophobic
BALF_111	BALF sample preparation	methanol	Liquid chromatography	Agilent 1290 Infinity HPLC	ZORBAX RRHD SB-C18	reversed phase	Mass spectrometry	positive	50-1700	Agilent 6545 Q-TOF	electrospray ionization	quadrupole time-of-flight	Quality control (QC)	BALF_111_lipid	BALF_111_C18_pos.d	MetaboLights	MTBLS591	http://identifiers.org/metabolights/MTBLS591	Data processing workflow	Data pre-processing and alignment	Compound annotation	Subtraction of contaminate and background compounds	Assembly of BALF database	Analysis of fragment ions using all ions analysis	BALFDB_LIPID.xlsx	MetaboLights	MTBLS591	http://identifiers.org/metabolights/MTBLS591	2	hydrophobic
BALF_112	BALF sample preparation	methanol	Liquid chromatography	Agilent 1290 Infinity HPLC	ZORBAX RRHD SB-C18	reversed phase	Mass spectrometry	positive	50-1700	Agilent 6545 Q-TOF	electrospray ionization	quadrupole time-of-flight	Quality control (QC)	BALF_112_lipid	BALF_112_C18_pos.d	MetaboLights	MTBLS591	http://identifiers.org/metabolights/MTBLS591	Data processing workflow	Data pre-processing and alignment	Compound annotation	Subtraction of contaminate and background compounds	Assembly of BALF database	Analysis of fragment ions using all ions analysis	BALFDB_LIPID.xlsx	MetaboLights	MTBLS591	http://identifiers.org/metabolights/MTBLS591	3	hydrophobic
BALF_113	BALF sample preparation	methanol	Liquid chromatography	Agilent 1290 Infinity HPLC	ZORBAX RRHD SB-C18	reversed phase	Mass spectrometry	positive	50-1700	Agilent 6545 Q-TOF	electrospray ionization	quadrupole time-of-flight	Quality control (QC)	BALF_113_lipid	BALF_113_C18_pos.d	MetaboLights	MTBLS591	http://identifiers.org/metabolights/MTBLS591	Data processing workflow	Data pre-processing and alignment	Compound annotation	Subtraction of contaminate and background compounds	Assembly of BALF database	Analysis of fragment ions using all ions analysis	BALFDB_LIPID.xlsx	MetaboLights	MTBLS591	http://identifiers.org/metabolights/MTBLS591	1	hydrophobic
BALF_114	BALF sample preparation	methanol	Liquid chromatography	Agilent 1290 Infinity HPLC	ZORBAX RRHD SB-C18	reversed phase	Mass spectrometry	positive	50-1700	Agilent 6545 Q-TOF	electrospray ionization	quadrupole time-of-flight	Quality control (QC)	BALF_114_lipid	BALF_114_C18_pos.d	MetaboLights	MTBLS591	http://identifiers.org/metabolights/MTBLS591	Data processing workflow	Data pre-processing and alignment	Compound annotation	Subtraction of contaminate and background compounds	Assembly of BALF database	Analysis of fragment ions using all ions analysis	BALFDB_LIPID.xlsx	MetaboLights	MTBLS591	http://identifiers.org/metabolights/MTBLS591	3	hydrophobic
BALF_115	BALF sample preparation	methanol	Liquid chromatography	Agilent 1290 Infinity HPLC	ZORBAX RRHD SB-C18	reversed phase	Mass spectrometry	positive	50-1700	Agilent 6545 Q-TOF	electrospray ionization	quadrupole time-of-flight	Quality control (QC)	BALF_115_lipid	BALF_115_C18_pos.d	MetaboLights	MTBLS591	http://identifiers.org/metabolights/MTBLS591	Data processing workflow	Data pre-processing and alignment	Compound annotation	Subtraction of contaminate and background compounds	Assembly of BALF database	Analysis of fragment ions using all ions analysis	BALFDB_LIPID.xlsx	MetaboLights	MTBLS591	http://identifiers.org/metabolights/MTBLS591	3	hydrophobic
BALF_116	BALF sample preparation	methanol	Liquid chromatography	Agilent 1290 Infinity HPLC	ZORBAX RRHD SB-C18	reversed phase	Mass spectrometry	positive	50-1700	Agilent 6545 Q-TOF	electrospray ionization	quadrupole time-of-flight	Quality control (QC)	BALF_116_lipid	BALF_116_C18_pos.d	MetaboLights	MTBLS591	http://identifiers.org/metabolights/MTBLS591	Data processing workflow	Data pre-processing and alignment	Compound annotation	Subtraction of contaminate and background compounds	Assembly of BALF database	Analysis of fragment ions using all ions analysis	BALFDB_LIPID.xlsx	MetaboLights	MTBLS591	http://identifiers.org/metabolights/MTBLS591	3	hydrophobic
BALF_117	BALF sample preparation	methanol	Liquid chromatography	Agilent 1290 Infinity HPLC	ZORBAX RRHD SB-C18	reversed phase	Mass spectrometry	positive	50-1700	Agilent 6545 Q-TOF	electrospray ionization	quadrupole time-of-flight	Quality control (QC)	BALF_117_lipid	BALF_117_C18_pos.d	MetaboLights	MTBLS591	http://identifiers.org/metabolights/MTBLS591	Data processing workflow	Data pre-processing and alignment	Compound annotation	Subtraction of contaminate and background compounds	Assembly of BALF database	Analysis of fragment ions using all ions analysis	BALFDB_LIPID.xlsx	MetaboLights	MTBLS591	http://identifiers.org/metabolights/MTBLS591	2	hydrophobic
